# Supplementary material for: Addition/Correction to ”Advancing Sewage Sludge Valorization: Sustainable Biofuel Production through First-Principles Modeling and Process Simulation”
Source: Ind Eng Chem Res. 2025 Mar 27;64(14):7617. doi: 10.1021/acs.iecr.5c00861 (PMC11987013; doi:10.1021/acs.iecr.5c00861)
Supplement: Supplementary file 1 — ie5c00861_si_001.zip [file ie5c00861_si_001.zip]

Archive with 3 entries (3 files):
- Hydrochar-to-DME-convergence-v2.bk0
- Hydrochar-to-DME-convergence-v2.hsc
- Hydrochar-to-DME-convergence-v2.xml
