# Supplementary material for: Addition/Correction to ”Advancing Sewage Sludge Valorization: Sustainable Biofuel Production through First-Principles Modeling and Process Simulation”
Source: Ind Eng Chem Res. 2025 Mar 27;64(14):7617. doi: 10.1021/acs.iecr.5c00861 (PMC11987013; doi:10.1021/acs.iecr.5c00861)
Supplement: Supplementary file 1 — ie5c00861_si_001.zip [file ie5c00861_si_001.zip › Hydrochar-to-DME-convergence-v2.xml]

<?xml version="1.0" encoding="windows-1252" standalone="yes" ?>
<CaseDefinition>
	<CaseDescription>
		<DocumentType>HYSYS XML</DocumentType>
		<XmlRecallVersion>2.0</XmlRecallVersion>
		<CaseAuthor>Aspen HYSYS Version 14 (40.0)</CaseAuthor>
		<BuildNumber>140359</BuildNumber>
		<HscFileRevision>140359</HscFileRevision>
		<CaseName>Hydrochar-to-DME-convergence-v2</CaseName>
		<CaseMode>SteadyState</CaseMode>
		<GenerationDate>Sat Feb 22 15:36:15 2025</GenerationDate>
		<!-- HYSYS generates a full file, but will also read back partial files. -->
		<!-- Note: DocumentType must be set for a file to be recognized. -->
	</CaseDescription>
	<UserVarDatabase>
		<CollectionCount OwnerType="SimCaseObject" OwnerName="Case" Type="Param">
			<Value>2</Value>
			<ValueType>Real</ValueType>
			<Status>Specified</Status>
		</CollectionCount>
		<UVInfoCollection_0 OwnerType="SimCaseObject" OwnerName="Case" Type="ParamSet">
			<ObjType OwnerType="SimCaseObject" OwnerName="Case" Type="Param">
				<Value>GibbsReactorOpObject</Value>
				<ValueName>ObjType</ValueName>
				<ValueType>Text</ValueType>
				<Status>Specified</Status>
			</ObjType>
			<ValidUVInfoSize OwnerType="SimCaseObject" OwnerName="Case" Type="Param">
				<Value>4</Value>
				<ValueType>Real</ValueType>
				<Status>Specified</Status>
			</ValidUVInfoSize>
			<ValidUVInfo_0 OwnerType="SimCaseObject" OwnerName="Case" Type="ParamSet">
				<Type OwnerType="SimCaseObject" OwnerName="Case" Type="Param">
					<Value>1</Value>
					<ValueName>Type</ValueName>
					<ValueType>Text</ValueType>
					<Status>Specified</Status>
				</Type>
				<NDim OwnerType="SimCaseObject" OwnerName="Case" Type="Param">
					<Value>0</Value>
					<ValueType>Real</ValueType>
					<Status>Specified</Status>
				</NDim>
				<VarType OwnerType="SimCaseObject" OwnerName="Case" Type="Param">
					<Value>100</Value>
					<ValueName>VarType</ValueName>
					<ValueType>Text</ValueType>
					<Status>Specified</Status>
				</VarType>
				<Tag OwnerType="SimCaseObject" OwnerName="Case" Type="Param">
					<Value>WrapAfter</Value>
					<ValueName>Tag</ValueName>
					<ValueType>Text</ValueType>
					<Status>Specified</Status>
				</Tag>
				<VisibleName OwnerType="SimCaseObject" OwnerName="Case" Type="Param">
					<Value>WrapAfter</Value>
					<ValueName>VisibleName</ValueName>
					<ValueType>Text</ValueType>
					<Status>Specified</Status>
				</VisibleName>
				<IsPersistent OwnerType="SimCaseObject" OwnerName="Case" Type="Param">
					<Value>True</Value>
					<ValueName>IsPersistent</ValueName>
					<ValueType>Boolean</ValueType>
					<Status>Specified</Status>
				</IsPersistent>
				<IsExtensionInfo OwnerType="SimCaseObject" OwnerName="Case" Type="Param">
					<Value>False</Value>
					<ValueName>IsExtensionInfo</ValueName>
					<ValueType>Boolean</ValueType>
					<Status>Specified</Status>
				</IsExtensionInfo>
				<ShouldTriggerSolve OwnerType="SimCaseObject" OwnerName="Case" Type="Param">
					<Value>False</Value>
					<ValueName>ShouldTriggerSolve</ValueName>
					<ValueType>Boolean</ValueType>
					<Status>Specified</Status>
				</ShouldTriggerSolve>
				<IsStatic OwnerType="SimCaseObject" OwnerName="Case" Type="Param">
					<Value>False</Value>
					<ValueName>IsStatic</ValueName>
					<ValueType>Boolean</ValueType>
					<Status>Specified</Status>
				</IsStatic>
				<QueryNotify OwnerType="SimCaseObject" OwnerName="Case" Type="Param">
					<Value>False</Value>
					<ValueName>QueryNotify</ValueName>
					<ValueType>Boolean</ValueType>
					<Status>Specified</Status>
				</QueryNotify>
				<AutoCompress OwnerType="SimCaseObject" OwnerName="Case" Type="Param">
					<Value>False</Value>
					<ValueName>AutoCompress</ValueName>
					<ValueType>Boolean</ValueType>
					<Status>Specified</Status>
				</AutoCompress>
				<GlobalFlags_AutoVar OwnerType="SimCaseObject" OwnerName="Case" Type="Param">
					<Value>True</Value>
					<ValueName>GlobalFlags_AutoVar</ValueName>
					<ValueType>Boolean</ValueType>
					<Status>Specified</Status>
				</GlobalFlags_AutoVar>
				<GlobalFlags_SystemVar OwnerType="SimCaseObject" OwnerName="Case" Type="Param">
					<Value>True</Value>
					<ValueName>GlobalFlags_SystemVar</ValueName>
					<ValueType>Boolean</ValueType>
					<Status>Specified</Status>
				</GlobalFlags_SystemVar>
				<GlobalFlags_CodeOnlyVar OwnerType="SimCaseObject" OwnerName="Case" Type="Param">
					<Value>False</Value>
					<ValueName>GlobalFlags_CodeOnlyVar</ValueName>
					<ValueType>Boolean</ValueType>
					<Status>Specified</Status>
				</GlobalFlags_CodeOnlyVar>
				<GlobalFlags_Debug OwnerType="SimCaseObject" OwnerName="Case" Type="Param">
					<Value>False</Value>
					<ValueName>GlobalFlags_Debug</ValueName>
					<ValueType>Boolean</ValueType>
					<Status>Specified</Status>
				</GlobalFlags_Debug>
				<GlobalFlags_Calculated OwnerType="SimCaseObject" OwnerName="Case" Type="Param">
					<Value>False</Value>
					<ValueName>GlobalFlags_Calculated</ValueName>
					<ValueType>Boolean</ValueType>
					<Status>Specified</Status>
				</GlobalFlags_Calculated>
				<GlobalFlags_PreExecute OwnerType="SimCaseObject" OwnerName="Case" Type="Param">
					<Value>False</Value>
					<ValueName>GlobalFlags_PreExecute</ValueName>
					<ValueType>Boolean</ValueType>
					<Status>Specified</Status>
				</GlobalFlags_PreExecute>
				<GlobalFlags_PostExecute OwnerType="SimCaseObject" OwnerName="Case" Type="Param">
					<Value>False</Value>
					<ValueName>GlobalFlags_PostExecute</ValueName>
					<ValueType>Boolean</ValueType>
					<Status>Specified</Status>
				</GlobalFlags_PostExecute>
				<GlobalFlags_VarChanging OwnerType="SimCaseObject" OwnerName="Case" Type="Param">
					<Value>False</Value>
					<ValueName>GlobalFlags_VarChanging</ValueName>
					<ValueType>Boolean</ValueType>
					<Status>Specified</Status>
				</GlobalFlags_VarChanging>
				<GlobalFlags_VarChanged OwnerType="SimCaseObject" OwnerName="Case" Type="Param">
					<Value>False</Value>
					<ValueName>GlobalFlags_VarChanged</ValueName>
					<ValueType>Boolean</ValueType>
					<Status>Specified</Status>
				</GlobalFlags_VarChanged>
				<GlobalFlags_VarQuery OwnerType="SimCaseObject" OwnerName="Case" Type="Param">
					<Value>False</Value>
					<ValueName>GlobalFlags_VarQuery</ValueName>
					<ValueType>Boolean</ValueType>
					<Status>Specified</Status>
				</GlobalFlags_VarQuery>
				<GlobalFlags_MessageFire OwnerType="SimCaseObject" OwnerName="Case" Type="Param">
					<Value>False</Value>
					<ValueName>GlobalFlags_MessageFire</ValueName>
					<ValueType>Boolean</ValueType>
					<Status>Specified</Status>
				</GlobalFlags_MessageFire>
				<GlobalFlags_PreSolve OwnerType="SimCaseObject" OwnerName="Case" Type="Param">
					<Value>False</Value>
					<ValueName>GlobalFlags_PreSolve</ValueName>
					<ValueType>Boolean</ValueType>
					<Status>Specified</Status>
				</GlobalFlags_PreSolve>
				<GlobalFlags_PostSolve OwnerType="SimCaseObject" OwnerName="Case" Type="Param">
					<Value>False</Value>
					<ValueName>GlobalFlags_PostSolve</ValueName>
					<ValueType>Boolean</ValueType>
					<Status>Specified</Status>
				</GlobalFlags_PostSolve>
				<GlobalFlags_AttributesHidden OwnerType="SimCaseObject" OwnerName="Case" Type="Param">
					<Value>False</Value>
					<ValueName>GlobalFlags_AttributesHidden</ValueName>
					<ValueType>Boolean</ValueType>
					<Status>Specified</Status>
				</GlobalFlags_AttributesHidden>
				<DefaultValue OwnerType="SimCaseObject" OwnerName="Case" Type="ParamSet">
					<Value OwnerType="SimCaseObject" OwnerName="Case" Type="Param">
						<Value>1</Value>
						<ValueType>Real</ValueType>
						<Status>Specified</Status>
					</Value>
					<ModState OwnerType="SimCaseObject" OwnerName="Case" Type="Param">
						<Value>1</Value>
						<ValueType>Real</ValueType>
						<Status>Specified</Status>
					</ModState>
				</DefaultValue>
			</ValidUVInfo_0>
			<ValidUVInfo_1 OwnerType="SimCaseObject" OwnerName="Case" Type="ParamSet">
				<Type OwnerType="SimCaseObject" OwnerName="Case" Type="Param">
					<Value>1</Value>
					<ValueName>Type</ValueName>
					<ValueType>Text</ValueType>
					<Status>Specified</Status>
				</Type>
				<NDim OwnerType="SimCaseObject" OwnerName="Case" Type="Param">
					<Value>0</Value>
					<ValueType>Real</ValueType>
					<Status>Specified</Status>
				</NDim>
				<VarType OwnerType="SimCaseObject" OwnerName="Case" Type="Param">
					<Value>100</Value>
					<ValueName>VarType</ValueName>
					<ValueType>Text</ValueType>
					<Status>Specified</Status>
				</VarType>
				<Tag OwnerType="SimCaseObject" OwnerName="Case" Type="Param">
					<Value>AlphaSort</Value>
					<ValueName>Tag</ValueName>
					<ValueType>Text</ValueType>
					<Status>Specified</Status>
				</Tag>
				<VisibleName OwnerType="SimCaseObject" OwnerName="Case" Type="Param">
					<Value>AlphaSort</Value>
					<ValueName>VisibleName</ValueName>
					<ValueType>Text</ValueType>
					<Status>Specified</Status>
				</VisibleName>
				<IsPersistent OwnerType="SimCaseObject" OwnerName="Case" Type="Param">
					<Value>True</Value>
					<ValueName>IsPersistent</ValueName>
					<ValueType>Boolean</ValueType>
					<Status>Specified</Status>
				</IsPersistent>
				<IsExtensionInfo OwnerType="SimCaseObject" OwnerName="Case" Type="Param">
					<Value>False</Value>
					<ValueName>IsExtensionInfo</ValueName>
					<ValueType>Boolean</ValueType>
					<Status>Specified</Status>
				</IsExtensionInfo>
				<ShouldTriggerSolve OwnerType="SimCaseObject" OwnerName="Case" Type="Param">
					<Value>False</Value>
					<ValueName>ShouldTriggerSolve</ValueName>
					<ValueType>Boolean</ValueType>
					<Status>Specified</Status>
				</ShouldTriggerSolve>
				<IsStatic OwnerType="SimCaseObject" OwnerName="Case" Type="Param">
					<Value>False</Value>
					<ValueName>IsStatic</ValueName>
					<ValueType>Boolean</ValueType>
					<Status>Specified</Status>
				</IsStatic>
				<QueryNotify OwnerType="SimCaseObject" OwnerName="Case" Type="Param">
					<Value>False</Value>
					<ValueName>QueryNotify</ValueName>
					<ValueType>Boolean</ValueType>
					<Status>Specified</Status>
				</QueryNotify>
				<AutoCompress OwnerType="SimCaseObject" OwnerName="Case" Type="Param">
					<Value>False</Value>
					<ValueName>AutoCompress</ValueName>
					<ValueType>Boolean</ValueType>
					<Status>Specified</Status>
				</AutoCompress>
				<GlobalFlags_AutoVar OwnerType="SimCaseObject" OwnerName="Case" Type="Param">
					<Value>True</Value>
					<ValueName>GlobalFlags_AutoVar</ValueName>
					<ValueType>Boolean</ValueType>
					<Status>Specified</Status>
				</GlobalFlags_AutoVar>
				<GlobalFlags_SystemVar OwnerType="SimCaseObject" OwnerName="Case" Type="Param">
					<Value>True</Value>
					<ValueName>GlobalFlags_SystemVar</ValueName>
					<ValueType>Boolean</ValueType>
					<Status>Specified</Status>
				</GlobalFlags_SystemVar>
				<GlobalFlags_CodeOnlyVar OwnerType="SimCaseObject" OwnerName="Case" Type="Param">
					<Value>False</Value>
					<ValueName>GlobalFlags_CodeOnlyVar</ValueName>
					<ValueType>Boolean</ValueType>
					<Status>Specified</Status>
				</GlobalFlags_CodeOnlyVar>
				<GlobalFlags_Debug OwnerType="SimCaseObject" OwnerName="Case" Type="Param">
					<Value>False</Value>
					<ValueName>GlobalFlags_Debug</ValueName>
					<ValueType>Boolean</ValueType>
					<Status>Specified</Status>
				</GlobalFlags_Debug>
				<GlobalFlags_Calculated OwnerType="SimCaseObject" OwnerName="Case" Type="Param">
					<Value>False</Value>
					<ValueName>GlobalFlags_Calculated</ValueName>
					<ValueType>Boolean</ValueType>
					<Status>Specified</Status>
				</GlobalFlags_Calculated>
				<GlobalFlags_PreExecute OwnerType="SimCaseObject" OwnerName="Case" Type="Param">
					<Value>False</Value>
					<ValueName>GlobalFlags_PreExecute</ValueName>
					<ValueType>Boolean</ValueType>
					<Status>Specified</Status>
				</GlobalFlags_PreExecute>
				<GlobalFlags_PostExecute OwnerType="SimCaseObject" OwnerName="Case" Type="Param">
					<Value>False</Value>
					<ValueName>GlobalFlags_PostExecute</ValueName>
					<ValueType>Boolean</ValueType>
					<Status>Specified</Status>
				</GlobalFlags_PostExecute>
				<GlobalFlags_VarChanging OwnerType="SimCaseObject" OwnerName="Case" Type="Param">
					<Value>False</Value>
					<ValueName>GlobalFlags_VarChanging</ValueName>
					<ValueType>Boolean</ValueType>
					<Status>Specified</Status>
				</GlobalFlags_VarChanging>
				<GlobalFlags_VarChanged OwnerType="SimCaseObject" OwnerName="Case" Type="Param">
					<Value>False</Value>
					<ValueName>GlobalFlags_VarChanged</ValueName>
					<ValueType>Boolean</ValueType>
					<Status>Specified</Status>
				</GlobalFlags_VarChanged>
				<GlobalFlags_VarQuery OwnerType="SimCaseObject" OwnerName="Case" Type="Param">
					<Value>False</Value>
					<ValueName>GlobalFlags_VarQuery</ValueName>
					<ValueType>Boolean</ValueType>
					<Status>Specified</Status>
				</GlobalFlags_VarQuery>
				<GlobalFlags_MessageFire OwnerType="SimCaseObject" OwnerName="Case" Type="Param">
					<Value>False</Value>
					<ValueName>GlobalFlags_MessageFire</ValueName>
					<ValueType>Boolean</ValueType>
					<Status>Specified</Status>
				</GlobalFlags_MessageFire>
				<GlobalFlags_PreSolve OwnerType="SimCaseObject" OwnerName="Case" Type="Param">
					<Value>False</Value>
					<ValueName>GlobalFlags_PreSolve</ValueName>
					<ValueType>Boolean</ValueType>
					<Status>Specified</Status>
				</GlobalFlags_PreSolve>
				<GlobalFlags_PostSolve OwnerType="SimCaseObject" OwnerName="Case" Type="Param">
					<Value>False</Value>
					<ValueName>GlobalFlags_PostSolve</ValueName>
					<ValueType>Boolean</ValueType>
					<Status>Specified</Status>
				</GlobalFlags_PostSolve>
				<GlobalFlags_AttributesHidden OwnerType="SimCaseObject" OwnerName="Case" Type="Param">
					<Value>False</Value>
					<ValueName>GlobalFlags_AttributesHidden</ValueName>
					<ValueType>Boolean</ValueType>
					<Status>Specified</Status>
				</GlobalFlags_AttributesHidden>
				<DefaultValue OwnerType="SimCaseObject" OwnerName="Case" Type="ParamSet">
					<Value OwnerType="SimCaseObject" OwnerName="Case" Type="Param">
						<Value>0</Value>
						<ValueType>Real</ValueType>
						<Status>Specified</Status>
					</Value>
					<ModState OwnerType="SimCaseObject" OwnerName="Case" Type="Param">
						<Value>1</Value>
						<ValueType>Real</ValueType>
						<Status>Specified</Status>
					</ModState>
				</DefaultValue>
			</ValidUVInfo_1>
			<ValidUVInfo_2 OwnerType="SimCaseObject" OwnerName="Case" Type="ParamSet">
				<Type OwnerType="SimCaseObject" OwnerName="Case" Type="Param">
					<Value>2</Value>
					<ValueName>Type</ValueName>
					<ValueType>Text</ValueType>
					<Status>Specified</Status>
				</Type>
				<NDim OwnerType="SimCaseObject" OwnerName="Case" Type="Param">
					<Value>0</Value>
					<ValueType>Real</ValueType>
					<Status>Specified</Status>
				</NDim>
				<VarType OwnerType="SimCaseObject" OwnerName="Case" Type="Param">
					<Value>100</Value>
					<ValueName>VarType</ValueName>
					<ValueType>Text</ValueType>
					<Status>Specified</Status>
				</VarType>
				<Tag OwnerType="SimCaseObject" OwnerName="Case" Type="Param">
					<Value>FilterList</Value>
					<ValueName>Tag</ValueName>
					<ValueType>Text</ValueType>
					<Status>Specified</Status>
				</Tag>
				<VisibleName OwnerType="SimCaseObject" OwnerName="Case" Type="Param">
					<Value>FilterList</Value>
					<ValueName>VisibleName</ValueName>
					<ValueType>Text</ValueType>
					<Status>Specified</Status>
				</VisibleName>
				<IsPersistent OwnerType="SimCaseObject" OwnerName="Case" Type="Param">
					<Value>True</Value>
					<ValueName>IsPersistent</ValueName>
					<ValueType>Boolean</ValueType>
					<Status>Specified</Status>
				</IsPersistent>
				<IsExtensionInfo OwnerType="SimCaseObject" OwnerName="Case" Type="Param">
					<Value>False</Value>
					<ValueName>IsExtensionInfo</ValueName>
					<ValueType>Boolean</ValueType>
					<Status>Specified</Status>
				</IsExtensionInfo>
				<ShouldTriggerSolve OwnerType="SimCaseObject" OwnerName="Case" Type="Param">
					<Value>False</Value>
					<ValueName>ShouldTriggerSolve</ValueName>
					<ValueType>Boolean</ValueType>
					<Status>Specified</Status>
				</ShouldTriggerSolve>
				<IsStatic OwnerType="SimCaseObject" OwnerName="Case" Type="Param">
					<Value>False</Value>
					<ValueName>IsStatic</ValueName>
					<ValueType>Boolean</ValueType>
					<Status>Specified</Status>
				</IsStatic>
				<QueryNotify OwnerType="SimCaseObject" OwnerName="Case" Type="Param">
					<Value>False</Value>
					<ValueName>QueryNotify</ValueName>
					<ValueType>Boolean</ValueType>
					<Status>Specified</Status>
				</QueryNotify>
				<AutoCompress OwnerType="SimCaseObject" OwnerName="Case" Type="Param">
					<Value>False</Value>
					<ValueName>AutoCompress</ValueName>
					<ValueType>Boolean</ValueType>
					<Status>Specified</Status>
				</AutoCompress>
				<GlobalFlags_AutoVar OwnerType="SimCaseObject" OwnerName="Case" Type="Param">
					<Value>True</Value>
					<ValueName>GlobalFlags_AutoVar</ValueName>
					<ValueType>Boolean</ValueType>
					<Status>Specified</Status>
				</GlobalFlags_AutoVar>
				<GlobalFlags_SystemVar OwnerType="SimCaseObject" OwnerName="Case" Type="Param">
					<Value>True</Value>
					<ValueName>GlobalFlags_SystemVar</ValueName>
					<ValueType>Boolean</ValueType>
					<Status>Specified</Status>
				</GlobalFlags_SystemVar>
				<GlobalFlags_CodeOnlyVar OwnerType="SimCaseObject" OwnerName="Case" Type="Param">
					<Value>False</Value>
					<ValueName>GlobalFlags_CodeOnlyVar</ValueName>
					<ValueType>Boolean</ValueType>
					<Status>Specified</Status>
				</GlobalFlags_CodeOnlyVar>
				<GlobalFlags_Debug OwnerType="SimCaseObject" OwnerName="Case" Type="Param">
					<Value>False</Value>
					<ValueName>GlobalFlags_Debug</ValueName>
					<ValueType>Boolean</ValueType>
					<Status>Specified</Status>
				</GlobalFlags_Debug>
				<GlobalFlags_Calculated OwnerType="SimCaseObject" OwnerName="Case" Type="Param">
					<Value>False</Value>
					<ValueName>GlobalFlags_Calculated</ValueName>
					<ValueType>Boolean</ValueType>
					<Status>Specified</Status>
				</GlobalFlags_Calculated>
				<GlobalFlags_PreExecute OwnerType="SimCaseObject" OwnerName="Case" Type="Param">
					<Value>False</Value>
					<ValueName>GlobalFlags_PreExecute</ValueName>
					<ValueType>Boolean</ValueType>
					<Status>Specified</Status>
				</GlobalFlags_PreExecute>
				<GlobalFlags_PostExecute OwnerType="SimCaseObject" OwnerName="Case" Type="Param">
					<Value>False</Value>
					<ValueName>GlobalFlags_PostExecute</ValueName>
					<ValueType>Boolean</ValueType>
					<Status>Specified</Status>
				</GlobalFlags_PostExecute>
				<GlobalFlags_VarChanging OwnerType="SimCaseObject" OwnerName="Case" Type="Param">
					<Value>False</Value>
					<ValueName>GlobalFlags_VarChanging</ValueName>
					<ValueType>Boolean</ValueType>
					<Status>Specified</Status>
				</GlobalFlags_VarChanging>
				<GlobalFlags_VarChanged OwnerType="SimCaseObject" OwnerName="Case" Type="Param">
					<Value>False</Value>
					<ValueName>GlobalFlags_VarChanged</ValueName>
					<ValueType>Boolean</ValueType>
					<Status>Specified</Status>
				</GlobalFlags_VarChanged>
				<GlobalFlags_VarQuery OwnerType="SimCaseObject" OwnerName="Case" Type="Param">
					<Value>False</Value>
					<ValueName>GlobalFlags_VarQuery</ValueName>
					<ValueType>Boolean</ValueType>
					<Status>Specified</Status>
				</GlobalFlags_VarQuery>
				<GlobalFlags_MessageFire OwnerType="SimCaseObject" OwnerName="Case" Type="Param">
					<Value>False</Value>
					<ValueName>GlobalFlags_MessageFire</ValueName>
					<ValueType>Boolean</ValueType>
					<Status>Specified</Status>
				</GlobalFlags_MessageFire>
				<GlobalFlags_PreSolve OwnerType="SimCaseObject" OwnerName="Case" Type="Param">
					<Value>False</Value>
					<ValueName>GlobalFlags_PreSolve</ValueName>
					<ValueType>Boolean</ValueType>
					<Status>Specified</Status>
				</GlobalFlags_PreSolve>
				<GlobalFlags_PostSolve OwnerType="SimCaseObject" OwnerName="Case" Type="Param">
					<Value>False</Value>
					<ValueName>GlobalFlags_PostSolve</ValueName>
					<ValueType>Boolean</ValueType>
					<Status>Specified</Status>
				</GlobalFlags_PostSolve>
				<GlobalFlags_AttributesHidden OwnerType="SimCaseObject" OwnerName="Case" Type="Param">
					<Value>False</Value>
					<ValueName>GlobalFlags_AttributesHidden</ValueName>
					<ValueType>Boolean</ValueType>
					<Status>Specified</Status>
				</GlobalFlags_AttributesHidden>
				<DefaultValue OwnerType="SimCaseObject" OwnerName="Case" Type="ParamSet">
					<Value OwnerType="SimCaseObject" OwnerName="Case" Type="Param">
						<Value>0</Value>
						<ValueType>Real</ValueType>
						<Status>Specified</Status>
					</Value>
					<ModState OwnerType="SimCaseObject" OwnerName="Case" Type="Param">
						<Value>1</Value>
						<ValueType>Real</ValueType>
						<Status>Specified</Status>
					</ModState>
				</DefaultValue>
				<VEI_Size OwnerType="SimCaseObject" OwnerName="Case" Type="Param">
					<Value>6</Value>
					<ValueType>Real</ValueType>
					<Status>Specified</Status>
				</VEI_Size>
				<VEI_0_Value OwnerType="SimCaseObject" OwnerName="Case" Type="Param">
					<Value>0</Value>
					<ValueType>Real</ValueType>
					<Status>Specified</Status>
				</VEI_0_Value>
				<VEI_0_Label OwnerType="SimCaseObject" OwnerName="Case" Type="Param">
					<Value>All</Value>
					<ValueName>VEI_0_Label</ValueName>
					<ValueType>Text</ValueType>
					<Status>Specified</Status>
				</VEI_0_Label>
				<VEI_1_Value OwnerType="SimCaseObject" OwnerName="Case" Type="Param">
					<Value>1</Value>
					<ValueType>Real</ValueType>
					<Status>Specified</Status>
				</VEI_1_Value>
				<VEI_1_Label OwnerType="SimCaseObject" OwnerName="Case" Type="Param">
					<Value>Real</Value>
					<ValueName>VEI_1_Label</ValueName>
					<ValueType>Text</ValueType>
					<Status>Specified</Status>
				</VEI_1_Label>
				<VEI_2_Value OwnerType="SimCaseObject" OwnerName="Case" Type="Param">
					<Value>2</Value>
					<ValueType>Real</ValueType>
					<Status>Specified</Status>
				</VEI_2_Value>
				<VEI_2_Label OwnerType="SimCaseObject" OwnerName="Case" Type="Param">
					<Value>Enumeration</Value>
					<ValueName>VEI_2_Label</ValueName>
					<ValueType>Text</ValueType>
					<Status>Specified</Status>
				</VEI_2_Label>
				<VEI_3_Value OwnerType="SimCaseObject" OwnerName="Case" Type="Param">
					<Value>3</Value>
					<ValueType>Real</ValueType>
					<Status>Specified</Status>
				</VEI_3_Value>
				<VEI_3_Label OwnerType="SimCaseObject" OwnerName="Case" Type="Param">
					<Value>Text</Value>
					<ValueName>VEI_3_Label</ValueName>
					<ValueType>Text</ValueType>
					<Status>Specified</Status>
				</VEI_3_Label>
				<VEI_4_Value OwnerType="SimCaseObject" OwnerName="Case" Type="Param">
					<Value>4</Value>
					<ValueType>Real</ValueType>
					<Status>Specified</Status>
				</VEI_4_Value>
				<VEI_4_Label OwnerType="SimCaseObject" OwnerName="Case" Type="Param">
					<Value>Code Only</Value>
					<ValueName>VEI_4_Label</ValueName>
					<ValueType>Text</ValueType>
					<Status>Specified</Status>
				</VEI_4_Label>
				<VEI_5_Value OwnerType="SimCaseObject" OwnerName="Case" Type="Param">
					<Value>5</Value>
					<ValueType>Real</ValueType>
					<Status>Specified</Status>
				</VEI_5_Value>
				<VEI_5_Label OwnerType="SimCaseObject" OwnerName="Case" Type="Param">
					<Value>Message</Value>
					<ValueName>VEI_5_Label</ValueName>
					<ValueType>Text</ValueType>
					<Status>Specified</Status>
				</VEI_5_Label>
			</ValidUVInfo_2>
			<ValidUVInfo_3 OwnerType="SimCaseObject" OwnerName="Case" Type="ParamSet">
				<Type OwnerType="SimCaseObject" OwnerName="Case" Type="Param">
					<Value>1</Value>
					<ValueName>Type</ValueName>
					<ValueType>Text</ValueType>
					<Status>Specified</Status>
				</Type>
				<NDim OwnerType="SimCaseObject" OwnerName="Case" Type="Param">
					<Value>0</Value>
					<ValueType>Real</ValueType>
					<Status>Specified</Status>
				</NDim>
				<VarType OwnerType="SimCaseObject" OwnerName="Case" Type="Param">
					<Value>100</Value>
					<ValueName>VarType</ValueName>
					<ValueType>Text</ValueType>
					<Status>Specified</Status>
				</VarType>
				<Tag OwnerType="SimCaseObject" OwnerName="Case" Type="Param">
					<Value>TrackSpecY</Value>
					<ValueName>Tag</ValueName>
					<ValueType>Text</ValueType>
					<Status>Specified</Status>
				</Tag>
				<VisibleName OwnerType="SimCaseObject" OwnerName="Case" Type="Param">
					<Value>TrackSpecY</Value>
					<ValueName>VisibleName</ValueName>
					<ValueType>Text</ValueType>
					<Status>Specified</Status>
				</VisibleName>
				<IsPersistent OwnerType="SimCaseObject" OwnerName="Case" Type="Param">
					<Value>True</Value>
					<ValueName>IsPersistent</ValueName>
					<ValueType>Boolean</ValueType>
					<Status>Specified</Status>
				</IsPersistent>
				<IsExtensionInfo OwnerType="SimCaseObject" OwnerName="Case" Type="Param">
					<Value>False</Value>
					<ValueName>IsExtensionInfo</ValueName>
					<ValueType>Boolean</ValueType>
					<Status>Specified</Status>
				</IsExtensionInfo>
				<ShouldTriggerSolve OwnerType="SimCaseObject" OwnerName="Case" Type="Param">
					<Value>False</Value>
					<ValueName>ShouldTriggerSolve</ValueName>
					<ValueType>Boolean</ValueType>
					<Status>Specified</Status>
				</ShouldTriggerSolve>
				<IsStatic OwnerType="SimCaseObject" OwnerName="Case" Type="Param">
					<Value>False</Value>
					<ValueName>IsStatic</ValueName>
					<ValueType>Boolean</ValueType>
					<Status>Specified</Status>
				</IsStatic>
				<QueryNotify OwnerType="SimCaseObject" OwnerName="Case" Type="Param">
					<Value>False</Value>
					<ValueName>QueryNotify</ValueName>
					<ValueType>Boolean</ValueType>
					<Status>Specified</Status>
				</QueryNotify>
				<AutoCompress OwnerType="SimCaseObject" OwnerName="Case" Type="Param">
					<Value>False</Value>
					<ValueName>AutoCompress</ValueName>
					<ValueType>Boolean</ValueType>
					<Status>Specified</Status>
				</AutoCompress>
				<GlobalFlags_AutoVar OwnerType="SimCaseObject" OwnerName="Case" Type="Param">
					<Value>True</Value>
					<ValueName>GlobalFlags_AutoVar</ValueName>
					<ValueType>Boolean</ValueType>
					<Status>Specified</Status>
				</GlobalFlags_AutoVar>
				<GlobalFlags_SystemVar OwnerType="SimCaseObject" OwnerName="Case" Type="Param">
					<Value>True</Value>
					<ValueName>GlobalFlags_SystemVar</ValueName>
					<ValueType>Boolean</ValueType>
					<Status>Specified</Status>
				</GlobalFlags_SystemVar>
				<GlobalFlags_CodeOnlyVar OwnerType="SimCaseObject" OwnerName="Case" Type="Param">
					<Value>False</Value>
					<ValueName>GlobalFlags_CodeOnlyVar</ValueName>
					<ValueType>Boolean</ValueType>
					<Status>Specified</Status>
				</GlobalFlags_CodeOnlyVar>
				<GlobalFlags_Debug OwnerType="SimCaseObject" OwnerName="Case" Type="Param">
					<Value>False</Value>
					<ValueName>GlobalFlags_Debug</ValueName>
					<ValueType>Boolean</ValueType>
					<Status>Specified</Status>
				</GlobalFlags_Debug>
				<GlobalFlags_Calculated OwnerType="SimCaseObject" OwnerName="Case" Type="Param">
					<Value>False</Value>
					<ValueName>GlobalFlags_Calculated</ValueName>
					<ValueType>Boolean</ValueType>
					<Status>Specified</Status>
				</GlobalFlags_Calculated>
				<GlobalFlags_PreExecute OwnerType="SimCaseObject" OwnerName="Case" Type="Param">
					<Value>False</Value>
					<ValueName>GlobalFlags_PreExecute</ValueName>
					<ValueType>Boolean</ValueType>
					<Status>Specified</Status>
				</GlobalFlags_PreExecute>
				<GlobalFlags_PostExecute OwnerType="SimCaseObject" OwnerName="Case" Type="Param">
					<Value>False</Value>
					<ValueName>GlobalFlags_PostExecute</ValueName>
					<ValueType>Boolean</ValueType>
					<Status>Specified</Status>
				</GlobalFlags_PostExecute>
				<GlobalFlags_VarChanging OwnerType="SimCaseObject" OwnerName="Case" Type="Param">
					<Value>False</Value>
					<ValueName>GlobalFlags_VarChanging</ValueName>
					<ValueType>Boolean</ValueType>
					<Status>Specified</Status>
				</GlobalFlags_VarChanging>
				<GlobalFlags_VarChanged OwnerType="SimCaseObject" OwnerName="Case" Type="Param">
					<Value>False</Value>
					<ValueName>GlobalFlags_VarChanged</ValueName>
					<ValueType>Boolean</ValueType>
					<Status>Specified</Status>
				</GlobalFlags_VarChanged>
				<GlobalFlags_VarQuery OwnerType="SimCaseObject" OwnerName="Case" Type="Param">
					<Value>False</Value>
					<ValueName>GlobalFlags_VarQuery</ValueName>
					<ValueType>Boolean</ValueType>
					<Status>Specified</Status>
				</GlobalFlags_VarQuery>
				<GlobalFlags_MessageFire OwnerType="SimCaseObject" OwnerName="Case" Type="Param">
					<Value>False</Value>
					<ValueName>GlobalFlags_MessageFire</ValueName>
					<ValueType>Boolean</ValueType>
					<Status>Specified</Status>
				</GlobalFlags_MessageFire>
				<GlobalFlags_PreSolve OwnerType="SimCaseObject" OwnerName="Case" Type="Param">
					<Value>False</Value>
					<ValueName>GlobalFlags_PreSolve</ValueName>
					<ValueType>Boolean</ValueType>
					<Status>Specified</Status>
				</GlobalFlags_PreSolve>
				<GlobalFlags_PostSolve OwnerType="SimCaseObject" OwnerName="Case" Type="Param">
					<Value>False</Value>
					<ValueName>GlobalFlags_PostSolve</ValueName>
					<ValueType>Boolean</ValueType>
					<Status>Specified</Status>
				</GlobalFlags_PostSolve>
				<GlobalFlags_AttributesHidden OwnerType="SimCaseObject" OwnerName="Case" Type="Param">
					<Value>False</Value>
					<ValueName>GlobalFlags_AttributesHidden</ValueName>
					<ValueType>Boolean</ValueType>
					<Status>Specified</Status>
				</GlobalFlags_AttributesHidden>
			</ValidUVInfo_3>
			<userOrder_0 OwnerType="SimCaseObject" OwnerName="Case" Type="Param">
				<Value>0</Value>
				<ValueType>Real</ValueType>
				<Status>Specified</Status>
			</userOrder_0>
			<userOrder_1 OwnerType="SimCaseObject" OwnerName="Case" Type="Param">
				<Value>1</Value>
				<ValueType>Real</ValueType>
				<Status>Specified</Status>
			</userOrder_1>
			<userOrder_2 OwnerType="SimCaseObject" OwnerName="Case" Type="Param">
				<Value>2</Value>
				<ValueType>Real</ValueType>
				<Status>Specified</Status>
			</userOrder_2>
			<userOrder_3 OwnerType="SimCaseObject" OwnerName="Case" Type="Param">
				<Value>3</Value>
				<ValueType>Real</ValueType>
				<Status>Specified</Status>
			</userOrder_3>
		</UVInfoCollection_0>
		<UVInfoCollection_1 OwnerType="SimCaseObject" OwnerName="Case" Type="ParamSet">
			<ObjType OwnerType="SimCaseObject" OwnerName="Case" Type="Param">
				<Value>MixerOpObject</Value>
				<ValueName>ObjType</ValueName>
				<ValueType>Text</ValueType>
				<Status>Specified</Status>
			</ObjType>
			<ValidUVInfoSize OwnerType="SimCaseObject" OwnerName="Case" Type="Param">
				<Value>4</Value>
				<ValueType>Real</ValueType>
				<Status>Specified</Status>
			</ValidUVInfoSize>
			<ValidUVInfo_0 OwnerType="SimCaseObject" OwnerName="Case" Type="ParamSet">
				<Type OwnerType="SimCaseObject" OwnerName="Case" Type="Param">
					<Value>1</Value>
					<ValueName>Type</ValueName>
					<ValueType>Text</ValueType>
					<Status>Specified</Status>
				</Type>
				<NDim OwnerType="SimCaseObject" OwnerName="Case" Type="Param">
					<Value>0</Value>
					<ValueType>Real</ValueType>
					<Status>Specified</Status>
				</NDim>
				<VarType OwnerType="SimCaseObject" OwnerName="Case" Type="Param">
					<Value>100</Value>
					<ValueName>VarType</ValueName>
					<ValueType>Text</ValueType>
					<Status>Specified</Status>
				</VarType>
				<Tag OwnerType="SimCaseObject" OwnerName="Case" Type="Param">
					<Value>WrapAfter</Value>
					<ValueName>Tag</ValueName>
					<ValueType>Text</ValueType>
					<Status>Specified</Status>
				</Tag>
				<VisibleName OwnerType="SimCaseObject" OwnerName="Case" Type="Param">
					<Value>WrapAfter</Value>
					<ValueName>VisibleName</ValueName>
					<ValueType>Text</ValueType>
					<Status>Specified</Status>
				</VisibleName>
				<IsPersistent OwnerType="SimCaseObject" OwnerName="Case" Type="Param">
					<Value>True</Value>
					<ValueName>IsPersistent</ValueName>
					<ValueType>Boolean</ValueType>
					<Status>Specified</Status>
				</IsPersistent>
				<IsExtensionInfo OwnerType="SimCaseObject" OwnerName="Case" Type="Param">
					<Value>False</Value>
					<ValueName>IsExtensionInfo</ValueName>
					<ValueType>Boolean</ValueType>
					<Status>Specified</Status>
				</IsExtensionInfo>
				<ShouldTriggerSolve OwnerType="SimCaseObject" OwnerName="Case" Type="Param">
					<Value>False</Value>
					<ValueName>ShouldTriggerSolve</ValueName>
					<ValueType>Boolean</ValueType>
					<Status>Specified</Status>
				</ShouldTriggerSolve>
				<IsStatic OwnerType="SimCaseObject" OwnerName="Case" Type="Param">
					<Value>False</Value>
					<ValueName>IsStatic</ValueName>
					<ValueType>Boolean</ValueType>
					<Status>Specified</Status>
				</IsStatic>
				<QueryNotify OwnerType="SimCaseObject" OwnerName="Case" Type="Param">
					<Value>False</Value>
					<ValueName>QueryNotify</ValueName>
					<ValueType>Boolean</ValueType>
					<Status>Specified</Status>
				</QueryNotify>
				<AutoCompress OwnerType="SimCaseObject" OwnerName="Case" Type="Param">
					<Value>False</Value>
					<ValueName>AutoCompress</ValueName>
					<ValueType>Boolean</ValueType>
					<Status>Specified</Status>
				</AutoCompress>
				<GlobalFlags_AutoVar OwnerType="SimCaseObject" OwnerName="Case" Type="Param">
					<Value>True</Value>
					<ValueName>GlobalFlags_AutoVar</ValueName>
					<ValueType>Boolean</ValueType>
					<Status>Specified</Status>
				</GlobalFlags_AutoVar>
				<GlobalFlags_SystemVar OwnerType="SimCaseObject" OwnerName="Case" Type="Param">
					<Value>True</Value>
					<ValueName>GlobalFlags_SystemVar</ValueName>
					<ValueType>Boolean</ValueType>
					<Status>Specified</Status>
				</GlobalFlags_SystemVar>
				<GlobalFlags_CodeOnlyVar OwnerType="SimCaseObject" OwnerName="Case" Type="Param">
					<Value>False</Value>
					<ValueName>GlobalFlags_CodeOnlyVar</ValueName>
					<ValueType>Boolean</ValueType>
					<Status>Specified</Status>
				</GlobalFlags_CodeOnlyVar>
				<GlobalFlags_Debug OwnerType="SimCaseObject" OwnerName="Case" Type="Param">
					<Value>False</Value>
					<ValueName>GlobalFlags_Debug</ValueName>
					<ValueType>Boolean</ValueType>
					<Status>Specified</Status>
				</GlobalFlags_Debug>
				<GlobalFlags_Calculated OwnerType="SimCaseObject" OwnerName="Case" Type="Param">
					<Value>False</Value>
					<ValueName>GlobalFlags_Calculated</ValueName>
					<ValueType>Boolean</ValueType>
					<Status>Specified</Status>
				</GlobalFlags_Calculated>
				<GlobalFlags_PreExecute OwnerType="SimCaseObject" OwnerName="Case" Type="Param">
					<Value>False</Value>
					<ValueName>GlobalFlags_PreExecute</ValueName>
					<ValueType>Boolean</ValueType>
					<Status>Specified</Status>
				</GlobalFlags_PreExecute>
				<GlobalFlags_PostExecute OwnerType="SimCaseObject" OwnerName="Case" Type="Param">
					<Value>False</Value>
					<ValueName>GlobalFlags_PostExecute</ValueName>
					<ValueType>Boolean</ValueType>
					<Status>Specified</Status>
				</GlobalFlags_PostExecute>
				<GlobalFlags_VarChanging OwnerType="SimCaseObject" OwnerName="Case" Type="Param">
					<Value>False</Value>
					<ValueName>GlobalFlags_VarChanging</ValueName>
					<ValueType>Boolean</ValueType>
					<Status>Specified</Status>
				</GlobalFlags_VarChanging>
				<GlobalFlags_VarChanged OwnerType="SimCaseObject" OwnerName="Case" Type="Param">
					<Value>False</Value>
					<ValueName>GlobalFlags_VarChanged</ValueName>
					<ValueType>Boolean</ValueType>
					<Status>Specified</Status>
				</GlobalFlags_VarChanged>
				<GlobalFlags_VarQuery OwnerType="SimCaseObject" OwnerName="Case" Type="Param">
					<Value>False</Value>
					<ValueName>GlobalFlags_VarQuery</ValueName>
					<ValueType>Boolean</ValueType>
					<Status>Specified</Status>
				</GlobalFlags_VarQuery>
				<GlobalFlags_MessageFire OwnerType="SimCaseObject" OwnerName="Case" Type="Param">
					<Value>False</Value>
					<ValueName>GlobalFlags_MessageFire</ValueName>
					<ValueType>Boolean</ValueType>
					<Status>Specified</Status>
				</GlobalFlags_MessageFire>
				<GlobalFlags_PreSolve OwnerType="SimCaseObject" OwnerName="Case" Type="Param">
					<Value>False</Value>
					<ValueName>GlobalFlags_PreSolve</ValueName>
					<ValueType>Boolean</ValueType>
					<Status>Specified</Status>
				</GlobalFlags_PreSolve>
				<GlobalFlags_PostSolve OwnerType="SimCaseObject" OwnerName="Case" Type="Param">
					<Value>False</Value>
					<ValueName>GlobalFlags_PostSolve</ValueName>
					<ValueType>Boolean</ValueType>
					<Status>Specified</Status>
				</GlobalFlags_PostSolve>
				<GlobalFlags_AttributesHidden OwnerType="SimCaseObject" OwnerName="Case" Type="Param">
					<Value>False</Value>
					<ValueName>GlobalFlags_AttributesHidden</ValueName>
					<ValueType>Boolean</ValueType>
					<Status>Specified</Status>
				</GlobalFlags_AttributesHidden>
				<DefaultValue OwnerType="SimCaseObject" OwnerName="Case" Type="ParamSet">
					<Value OwnerType="SimCaseObject" OwnerName="Case" Type="Param">
						<Value>1</Value>
						<ValueType>Real</ValueType>
						<Status>Specified</Status>
					</Value>
					<ModState OwnerType="SimCaseObject" OwnerName="Case" Type="Param">
						<Value>1</Value>
						<ValueType>Real</ValueType>
						<Status>Specified</Status>
					</ModState>
				</DefaultValue>
			</ValidUVInfo_0>
			<ValidUVInfo_1 OwnerType="SimCaseObject" OwnerName="Case" Type="ParamSet">
				<Type OwnerType="SimCaseObject" OwnerName="Case" Type="Param">
					<Value>1</Value>
					<ValueName>Type</ValueName>
					<ValueType>Text</ValueType>
					<Status>Specified</Status>
				</Type>
				<NDim OwnerType="SimCaseObject" OwnerName="Case" Type="Param">
					<Value>0</Value>
					<ValueType>Real</ValueType>
					<Status>Specified</Status>
				</NDim>
				<VarType OwnerType="SimCaseObject" OwnerName="Case" Type="Param">
					<Value>100</Value>
					<ValueName>VarType</ValueName>
					<ValueType>Text</ValueType>
					<Status>Specified</Status>
				</VarType>
				<Tag OwnerType="SimCaseObject" OwnerName="Case" Type="Param">
					<Value>AlphaSort</Value>
					<ValueName>Tag</ValueName>
					<ValueType>Text</ValueType>
					<Status>Specified</Status>
				</Tag>
				<VisibleName OwnerType="SimCaseObject" OwnerName="Case" Type="Param">
					<Value>AlphaSort</Value>
					<ValueName>VisibleName</ValueName>
					<ValueType>Text</ValueType>
					<Status>Specified</Status>
				</VisibleName>
				<IsPersistent OwnerType="SimCaseObject" OwnerName="Case" Type="Param">
					<Value>True</Value>
					<ValueName>IsPersistent</ValueName>
					<ValueType>Boolean</ValueType>
					<Status>Specified</Status>
				</IsPersistent>
				<IsExtensionInfo OwnerType="SimCaseObject" OwnerName="Case" Type="Param">
					<Value>False</Value>
					<ValueName>IsExtensionInfo</ValueName>
					<ValueType>Boolean</ValueType>
					<Status>Specified</Status>
				</IsExtensionInfo>
				<ShouldTriggerSolve OwnerType="SimCaseObject" OwnerName="Case" Type="Param">
					<Value>False</Value>
					<ValueName>ShouldTriggerSolve</ValueName>
					<ValueType>Boolean</ValueType>
					<Status>Specified</Status>
				</ShouldTriggerSolve>
				<IsStatic OwnerType="SimCaseObject" OwnerName="Case" Type="Param">
					<Value>False</Value>
					<ValueName>IsStatic</ValueName>
					<ValueType>Boolean</ValueType>
					<Status>Specified</Status>
				</IsStatic>
				<QueryNotify OwnerType="SimCaseObject" OwnerName="Case" Type="Param">
					<Value>False</Value>
					<ValueName>QueryNotify</ValueName>
					<ValueType>Boolean</ValueType>
					<Status>Specified</Status>
				</QueryNotify>
				<AutoCompress OwnerType="SimCaseObject" OwnerName="Case" Type="Param">
					<Value>False</Value>
					<ValueName>AutoCompress</ValueName>
					<ValueType>Boolean</ValueType>
					<Status>Specified</Status>
				</AutoCompress>
				<GlobalFlags_AutoVar OwnerType="SimCaseObject" OwnerName="Case" Type="Param">
					<Value>True</Value>
					<ValueName>GlobalFlags_AutoVar</ValueName>
					<ValueType>Boolean</ValueType>
					<Status>Specified</Status>
				</GlobalFlags_AutoVar>
				<GlobalFlags_SystemVar OwnerType="SimCaseObject" OwnerName="Case" Type="Param">
					<Value>True</Value>
					<ValueName>GlobalFlags_SystemVar</ValueName>
					<ValueType>Boolean</ValueType>
					<Status>Specified</Status>
				</GlobalFlags_SystemVar>
				<GlobalFlags_CodeOnlyVar OwnerType="SimCaseObject" OwnerName="Case" Type="Param">
					<Value>False</Value>
					<ValueName>GlobalFlags_CodeOnlyVar</ValueName>
					<ValueType>Boolean</ValueType>
					<Status>Specified</Status>
				</GlobalFlags_CodeOnlyVar>
				<GlobalFlags_Debug OwnerType="SimCaseObject" OwnerName="Case" Type="Param">
					<Value>False</Value>
					<ValueName>GlobalFlags_Debug</ValueName>
					<ValueType>Boolean</ValueType>
					<Status>Specified</Status>
				</GlobalFlags_Debug>
				<GlobalFlags_Calculated OwnerType="SimCaseObject" OwnerName="Case" Type="Param">
					<Value>False</Value>
					<ValueName>GlobalFlags_Calculated</ValueName>
					<ValueType>Boolean</ValueType>
					<Status>Specified</Status>
				</GlobalFlags_Calculated>
				<GlobalFlags_PreExecute OwnerType="SimCaseObject" OwnerName="Case" Type="Param">
					<Value>False</Value>
					<ValueName>GlobalFlags_PreExecute</ValueName>
					<ValueType>Boolean</ValueType>
					<Status>Specified</Status>
				</GlobalFlags_PreExecute>
				<GlobalFlags_PostExecute OwnerType="SimCaseObject" OwnerName="Case" Type="Param">
					<Value>False</Value>
					<ValueName>GlobalFlags_PostExecute</ValueName>
					<ValueType>Boolean</ValueType>
					<Status>Specified</Status>
				</GlobalFlags_PostExecute>
				<GlobalFlags_VarChanging OwnerType="SimCaseObject" OwnerName="Case" Type="Param">
					<Value>False</Value>
					<ValueName>GlobalFlags_VarChanging</ValueName>
					<ValueType>Boolean</ValueType>
					<Status>Specified</Status>
				</GlobalFlags_VarChanging>
				<GlobalFlags_VarChanged OwnerType="SimCaseObject" OwnerName="Case" Type="Param">
					<Value>False</Value>
					<ValueName>GlobalFlags_VarChanged</ValueName>
					<ValueType>Boolean</ValueType>
					<Status>Specified</Status>
				</GlobalFlags_VarChanged>
				<GlobalFlags_VarQuery OwnerType="SimCaseObject" OwnerName="Case" Type="Param">
					<Value>False</Value>
					<ValueName>GlobalFlags_VarQuery</ValueName>
					<ValueType>Boolean</ValueType>
					<Status>Specified</Status>
				</GlobalFlags_VarQuery>
				<GlobalFlags_MessageFire OwnerType="SimCaseObject" OwnerName="Case" Type="Param">
					<Value>False</Value>
					<ValueName>GlobalFlags_MessageFire</ValueName>
					<ValueType>Boolean</ValueType>
					<Status>Specified</Status>
				</GlobalFlags_MessageFire>
				<GlobalFlags_PreSolve OwnerType="SimCaseObject" OwnerName="Case" Type="Param">
					<Value>False</Value>
					<ValueName>GlobalFlags_PreSolve</ValueName>
					<ValueType>Boolean</ValueType>
					<Status>Specified</Status>
				</GlobalFlags_PreSolve>
				<GlobalFlags_PostSolve OwnerType="SimCaseObject" OwnerName="Case" Type="Param">
					<Value>False</Value>
					<ValueName>GlobalFlags_PostSolve</ValueName>
					<ValueType>Boolean</ValueType>
					<Status>Specified</Status>
				</GlobalFlags_PostSolve>
				<GlobalFlags_AttributesHidden OwnerType="SimCaseObject" OwnerName="Case" Type="Param">
					<Value>False</Value>
					<ValueName>GlobalFlags_AttributesHidden</ValueName>
					<ValueType>Boolean</ValueType>
					<Status>Specified</Status>
				</GlobalFlags_AttributesHidden>
				<DefaultValue OwnerType="SimCaseObject" OwnerName="Case" Type="ParamSet">
					<Value OwnerType="SimCaseObject" OwnerName="Case" Type="Param">
						<Value>0</Value>
						<ValueType>Real</ValueType>
						<Status>Specified</Status>
					</Value>
					<ModState OwnerType="SimCaseObject" OwnerName="Case" Type="Param">
						<Value>1</Value>
						<ValueType>Real</ValueType>
						<Status>Specified</Status>
					</ModState>
				</DefaultValue>
			</ValidUVInfo_1>
			<ValidUVInfo_2 OwnerType="SimCaseObject" OwnerName="Case" Type="ParamSet">
				<Type OwnerType="SimCaseObject" OwnerName="Case" Type="Param">
					<Value>2</Value>
					<ValueName>Type</ValueName>
					<ValueType>Text</ValueType>
					<Status>Specified</Status>
				</Type>
				<NDim OwnerType="SimCaseObject" OwnerName="Case" Type="Param">
					<Value>0</Value>
					<ValueType>Real</ValueType>
					<Status>Specified</Status>
				</NDim>
				<VarType OwnerType="SimCaseObject" OwnerName="Case" Type="Param">
					<Value>100</Value>
					<ValueName>VarType</ValueName>
					<ValueType>Text</ValueType>
					<Status>Specified</Status>
				</VarType>
				<Tag OwnerType="SimCaseObject" OwnerName="Case" Type="Param">
					<Value>FilterList</Value>
					<ValueName>Tag</ValueName>
					<ValueType>Text</ValueType>
					<Status>Specified</Status>
				</Tag>
				<VisibleName OwnerType="SimCaseObject" OwnerName="Case" Type="Param">
					<Value>FilterList</Value>
					<ValueName>VisibleName</ValueName>
					<ValueType>Text</ValueType>
					<Status>Specified</Status>
				</VisibleName>
				<IsPersistent OwnerType="SimCaseObject" OwnerName="Case" Type="Param">
					<Value>True</Value>
					<ValueName>IsPersistent</ValueName>
					<ValueType>Boolean</ValueType>
					<Status>Specified</Status>
				</IsPersistent>
				<IsExtensionInfo OwnerType="SimCaseObject" OwnerName="Case" Type="Param">
					<Value>False</Value>
					<ValueName>IsExtensionInfo</ValueName>
					<ValueType>Boolean</ValueType>
					<Status>Specified</Status>
				</IsExtensionInfo>
				<ShouldTriggerSolve OwnerType="SimCaseObject" OwnerName="Case" Type="Param">
					<Value>False</Value>
					<ValueName>ShouldTriggerSolve</ValueName>
					<ValueType>Boolean</ValueType>
					<Status>Specified</Status>
				</ShouldTriggerSolve>
				<IsStatic OwnerType="SimCaseObject" OwnerName="Case" Type="Param">
					<Value>False</Value>
					<ValueName>IsStatic</ValueName>
					<ValueType>Boolean</ValueType>
					<Status>Specified</Status>
				</IsStatic>
				<QueryNotify OwnerType="SimCaseObject" OwnerName="Case" Type="Param">
					<Value>False</Value>
					<ValueName>QueryNotify</ValueName>
					<ValueType>Boolean</ValueType>
					<Status>Specified</Status>
				</QueryNotify>
				<AutoCompress OwnerType="SimCaseObject" OwnerName="Case" Type="Param">
					<Value>False</Value>
					<ValueName>AutoCompress</ValueName>
					<ValueType>Boolean</ValueType>
					<Status>Specified</Status>
				</AutoCompress>
				<GlobalFlags_AutoVar OwnerType="SimCaseObject" OwnerName="Case" Type="Param">
					<Value>True</Value>
					<ValueName>GlobalFlags_AutoVar</ValueName>
					<ValueType>Boolean</ValueType>
					<Status>Specified</Status>
				</GlobalFlags_AutoVar>
				<GlobalFlags_SystemVar OwnerType="SimCaseObject" OwnerName="Case" Type="Param">
					<Value>True</Value>
					<ValueName>GlobalFlags_SystemVar</ValueName>
					<ValueType>Boolean</ValueType>
					<Status>Specified</Status>
				</GlobalFlags_SystemVar>
				<GlobalFlags_CodeOnlyVar OwnerType="SimCaseObject" OwnerName="Case" Type="Param">
					<Value>False</Value>
					<ValueName>GlobalFlags_CodeOnlyVar</ValueName>
					<ValueType>Boolean</ValueType>
					<Status>Specified</Status>
				</GlobalFlags_CodeOnlyVar>
				<GlobalFlags_Debug OwnerType="SimCaseObject" OwnerName="Case" Type="Param">
					<Value>False</Value>
					<ValueName>GlobalFlags_Debug</ValueName>
					<ValueType>Boolean</ValueType>
					<Status>Specified</Status>
				</GlobalFlags_Debug>
				<GlobalFlags_Calculated OwnerType="SimCaseObject" OwnerName="Case" Type="Param">
					<Value>False</Value>
					<ValueName>GlobalFlags_Calculated</ValueName>
					<ValueType>Boolean</ValueType>
					<Status>Specified</Status>
				</GlobalFlags_Calculated>
				<GlobalFlags_PreExecute OwnerType="SimCaseObject" OwnerName="Case" Type="Param">
					<Value>False</Value>
					<ValueName>GlobalFlags_PreExecute</ValueName>
					<ValueType>Boolean</ValueType>
					<Status>Specified</Status>
				</GlobalFlags_PreExecute>
				<GlobalFlags_PostExecute OwnerType="SimCaseObject" OwnerName="Case" Type="Param">
					<Value>False</Value>
					<ValueName>GlobalFlags_PostExecute</ValueName>
					<ValueType>Boolean</ValueType>
					<Status>Specified</Status>
				</GlobalFlags_PostExecute>
				<GlobalFlags_VarChanging OwnerType="SimCaseObject" OwnerName="Case" Type="Param">
					<Value>False</Value>
					<ValueName>GlobalFlags_VarChanging</ValueName>
					<ValueType>Boolean</ValueType>
					<Status>Specified</Status>
				</GlobalFlags_VarChanging>
				<GlobalFlags_VarChanged OwnerType="SimCaseObject" OwnerName="Case" Type="Param">
					<Value>False</Value>
					<ValueName>GlobalFlags_VarChanged</ValueName>
					<ValueType>Boolean</ValueType>
					<Status>Specified</Status>
				</GlobalFlags_VarChanged>
				<GlobalFlags_VarQuery OwnerType="SimCaseObject" OwnerName="Case" Type="Param">
					<Value>False</Value>
					<ValueName>GlobalFlags_VarQuery</ValueName>
					<ValueType>Boolean</ValueType>
					<Status>Specified</Status>
				</GlobalFlags_VarQuery>
				<GlobalFlags_MessageFire OwnerType="SimCaseObject" OwnerName="Case" Type="Param">
					<Value>False</Value>
					<ValueName>GlobalFlags_MessageFire</ValueName>
					<ValueType>Boolean</ValueType>
					<Status>Specified</Status>
				</GlobalFlags_MessageFire>
				<GlobalFlags_PreSolve OwnerType="SimCaseObject" OwnerName="Case" Type="Param">
					<Value>False</Value>
					<ValueName>GlobalFlags_PreSolve</ValueName>
					<ValueType>Boolean</ValueType>
					<Status>Specified</Status>
				</GlobalFlags_PreSolve>
				<GlobalFlags_PostSolve OwnerType="SimCaseObject" OwnerName="Case" Type="Param">
					<Value>False</Value>
					<ValueName>GlobalFlags_PostSolve</ValueName>
					<ValueType>Boolean</ValueType>
					<Status>Specified</Status>
				</GlobalFlags_PostSolve>
				<GlobalFlags_AttributesHidden OwnerType="SimCaseObject" OwnerName="Case" Type="Param">
					<Value>False</Value>
					<ValueName>GlobalFlags_AttributesHidden</ValueName>
					<ValueType>Boolean</ValueType>
					<Status>Specified</Status>
				</GlobalFlags_AttributesHidden>
				<DefaultValue OwnerType="SimCaseObject" OwnerName="Case" Type="ParamSet">
					<Value OwnerType="SimCaseObject" OwnerName="Case" Type="Param">
						<Value>0</Value>
						<ValueType>Real</ValueType>
						<Status>Specified</Status>
					</Value>
					<ModState OwnerType="SimCaseObject" OwnerName="Case" Type="Param">
						<Value>1</Value>
						<ValueType>Real</ValueType>
						<Status>Specified</Status>
					</ModState>
				</DefaultValue>
				<VEI_Size OwnerType="SimCaseObject" OwnerName="Case" Type="Param">
					<Value>6</Value>
					<ValueType>Real</ValueType>
					<Status>Specified</Status>
				</VEI_Size>
				<VEI_0_Value OwnerType="SimCaseObject" OwnerName="Case" Type="Param">
					<Value>0</Value>
					<ValueType>Real</ValueType>
					<Status>Specified</Status>
				</VEI_0_Value>
				<VEI_0_Label OwnerType="SimCaseObject" OwnerName="Case" Type="Param">
					<Value>All</Value>
					<ValueName>VEI_0_Label</ValueName>
					<ValueType>Text</ValueType>
					<Status>Specified</Status>
				</VEI_0_Label>
				<VEI_1_Value OwnerType="SimCaseObject" OwnerName="Case" Type="Param">
					<Value>1</Value>
					<ValueType>Real</ValueType>
					<Status>Specified</Status>
				</VEI_1_Value>
				<VEI_1_Label OwnerType="SimCaseObject" OwnerName="Case" Type="Param">
					<Value>Real</Value>
					<ValueName>VEI_1_Label</ValueName>
					<ValueType>Text</ValueType>
					<Status>Specified</Status>
				</VEI_1_Label>
				<VEI_2_Value OwnerType="SimCaseObject" OwnerName="Case" Type="Param">
					<Value>2</Value>
					<ValueType>Real</ValueType>
					<Status>Specified</Status>
				</VEI_2_Value>
				<VEI_2_Label OwnerType="SimCaseObject" OwnerName="Case" Type="Param">
					<Value>Enumeration</Value>
					<ValueName>VEI_2_Label</ValueName>
					<ValueType>Text</ValueType>
					<Status>Specified</Status>
				</VEI_2_Label>
				<VEI_3_Value OwnerType="SimCaseObject" OwnerName="Case" Type="Param">
					<Value>3</Value>
					<ValueType>Real</ValueType>
					<Status>Specified</Status>
				</VEI_3_Value>
				<VEI_3_Label OwnerType="SimCaseObject" OwnerName="Case" Type="Param">
					<Value>Text</Value>
					<ValueName>VEI_3_Label</ValueName>
					<ValueType>Text</ValueType>
					<Status>Specified</Status>
				</VEI_3_Label>
				<VEI_4_Value OwnerType="SimCaseObject" OwnerName="Case" Type="Param">
					<Value>4</Value>
					<ValueType>Real</ValueType>
					<Status>Specified</Status>
				</VEI_4_Value>
				<VEI_4_Label OwnerType="SimCaseObject" OwnerName="Case" Type="Param">
					<Value>Code Only</Value>
					<ValueName>VEI_4_Label</ValueName>
					<ValueType>Text</ValueType>
					<Status>Specified</Status>
				</VEI_4_Label>
				<VEI_5_Value OwnerType="SimCaseObject" OwnerName="Case" Type="Param">
					<Value>5</Value>
					<ValueType>Real</ValueType>
					<Status>Specified</Status>
				</VEI_5_Value>
				<VEI_5_Label OwnerType="SimCaseObject" OwnerName="Case" Type="Param">
					<Value>Message</Value>
					<ValueName>VEI_5_Label</ValueName>
					<ValueType>Text</ValueType>
					<Status>Specified</Status>
				</VEI_5_Label>
			</ValidUVInfo_2>
			<ValidUVInfo_3 OwnerType="SimCaseObject" OwnerName="Case" Type="ParamSet">
				<Type OwnerType="SimCaseObject" OwnerName="Case" Type="Param">
					<Value>1</Value>
					<ValueName>Type</ValueName>
					<ValueType>Text</ValueType>
					<Status>Specified</Status>
				</Type>
				<NDim OwnerType="SimCaseObject" OwnerName="Case" Type="Param">
					<Value>0</Value>
					<ValueType>Real</ValueType>
					<Status>Specified</Status>
				</NDim>
				<VarType OwnerType="SimCaseObject" OwnerName="Case" Type="Param">
					<Value>100</Value>
					<ValueName>VarType</ValueName>
					<ValueType>Text</ValueType>
					<Status>Specified</Status>
				</VarType>
				<Tag OwnerType="SimCaseObject" OwnerName="Case" Type="Param">
					<Value>TrackSpecY</Value>
					<ValueName>Tag</ValueName>
					<ValueType>Text</ValueType>
					<Status>Specified</Status>
				</Tag>
				<VisibleName OwnerType="SimCaseObject" OwnerName="Case" Type="Param">
					<Value>TrackSpecY</Value>
					<ValueName>VisibleName</ValueName>
					<ValueType>Text</ValueType>
					<Status>Specified</Status>
				</VisibleName>
				<IsPersistent OwnerType="SimCaseObject" OwnerName="Case" Type="Param">
					<Value>True</Value>
					<ValueName>IsPersistent</ValueName>
					<ValueType>Boolean</ValueType>
					<Status>Specified</Status>
				</IsPersistent>
				<IsExtensionInfo OwnerType="SimCaseObject" OwnerName="Case" Type="Param">
					<Value>False</Value>
					<ValueName>IsExtensionInfo</ValueName>
					<ValueType>Boolean</ValueType>
					<Status>Specified</Status>
				</IsExtensionInfo>
				<ShouldTriggerSolve OwnerType="SimCaseObject" OwnerName="Case" Type="Param">
					<Value>False</Value>
					<ValueName>ShouldTriggerSolve</ValueName>
					<ValueType>Boolean</ValueType>
					<Status>Specified</Status>
				</ShouldTriggerSolve>
				<IsStatic OwnerType="SimCaseObject" OwnerName="Case" Type="Param">
					<Value>False</Value>
					<ValueName>IsStatic</ValueName>
					<ValueType>Boolean</ValueType>
					<Status>Specified</Status>
				</IsStatic>
				<QueryNotify OwnerType="SimCaseObject" OwnerName="Case" Type="Param">
					<Value>False</Value>
					<ValueName>QueryNotify</ValueName>
					<ValueType>Boolean</ValueType>
					<Status>Specified</Status>
				</QueryNotify>
				<AutoCompress OwnerType="SimCaseObject" OwnerName="Case" Type="Param">
					<Value>False</Value>
					<ValueName>AutoCompress</ValueName>
					<ValueType>Boolean</ValueType>
					<Status>Specified</Status>
				</AutoCompress>
				<GlobalFlags_AutoVar OwnerType="SimCaseObject" OwnerName="Case" Type="Param">
					<Value>True</Value>
					<ValueName>GlobalFlags_AutoVar</ValueName>
					<ValueType>Boolean</ValueType>
					<Status>Specified</Status>
				</GlobalFlags_AutoVar>
				<GlobalFlags_SystemVar OwnerType="SimCaseObject" OwnerName="Case" Type="Param">
					<Value>True</Value>
					<ValueName>GlobalFlags_SystemVar</ValueName>
					<ValueType>Boolean</ValueType>
					<Status>Specified</Status>
				</GlobalFlags_SystemVar>
				<GlobalFlags_CodeOnlyVar OwnerType="SimCaseObject" OwnerName="Case" Type="Param">
					<Value>False</Value>
					<ValueName>GlobalFlags_CodeOnlyVar</ValueName>
					<ValueType>Boolean</ValueType>
					<Status>Specified</Status>
				</GlobalFlags_CodeOnlyVar>
				<GlobalFlags_Debug OwnerType="SimCaseObject" OwnerName="Case" Type="Param">
					<Value>False</Value>
					<ValueName>GlobalFlags_Debug</ValueName>
					<ValueType>Boolean</ValueType>
					<Status>Specified</Status>
				</GlobalFlags_Debug>
				<GlobalFlags_Calculated OwnerType="SimCaseObject" OwnerName="Case" Type="Param">
					<Value>False</Value>
					<ValueName>GlobalFlags_Calculated</ValueName>
					<ValueType>Boolean</ValueType>
					<Status>Specified</Status>
				</GlobalFlags_Calculated>
				<GlobalFlags_PreExecute OwnerType="SimCaseObject" OwnerName="Case" Type="Param">
					<Value>False</Value>
					<ValueName>GlobalFlags_PreExecute</ValueName>
					<ValueType>Boolean</ValueType>
					<Status>Specified</Status>
				</GlobalFlags_PreExecute>
				<GlobalFlags_PostExecute OwnerType="SimCaseObject" OwnerName="Case" Type="Param">
					<Value>False</Value>
					<ValueName>GlobalFlags_PostExecute</ValueName>
					<ValueType>Boolean</ValueType>
					<Status>Specified</Status>
				</GlobalFlags_PostExecute>
				<GlobalFlags_VarChanging OwnerType="SimCaseObject" OwnerName="Case" Type="Param">
					<Value>False</Value>
					<ValueName>GlobalFlags_VarChanging</ValueName>
					<ValueType>Boolean</ValueType>
					<Status>Specified</Status>
				</GlobalFlags_VarChanging>
				<GlobalFlags_VarChanged OwnerType="SimCaseObject" OwnerName="Case" Type="Param">
					<Value>False</Value>
					<ValueName>GlobalFlags_VarChanged</ValueName>
					<ValueType>Boolean</ValueType>
					<Status>Specified</Status>
				</GlobalFlags_VarChanged>
				<GlobalFlags_VarQuery OwnerType="SimCaseObject" OwnerName="Case" Type="Param">
					<Value>False</Value>
					<ValueName>GlobalFlags_VarQuery</ValueName>
					<ValueType>Boolean</ValueType>
					<Status>Specified</Status>
				</GlobalFlags_VarQuery>
				<GlobalFlags_MessageFire OwnerType="SimCaseObject" OwnerName="Case" Type="Param">
					<Value>False</Value>
					<ValueName>GlobalFlags_MessageFire</ValueName>
					<ValueType>Boolean</ValueType>
					<Status>Specified</Status>
				</GlobalFlags_MessageFire>
				<GlobalFlags_PreSolve OwnerType="SimCaseObject" OwnerName="Case" Type="Param">
					<Value>False</Value>
					<ValueName>GlobalFlags_PreSolve</ValueName>
					<ValueType>Boolean</ValueType>
					<Status>Specified</Status>
				</GlobalFlags_PreSolve>
				<GlobalFlags_PostSolve OwnerType="SimCaseObject" OwnerName="Case" Type="Param">
					<Value>False</Value>
					<ValueName>GlobalFlags_PostSolve</ValueName>
					<ValueType>Boolean</ValueType>
					<Status>Specified</Status>
				</GlobalFlags_PostSolve>
				<GlobalFlags_AttributesHidden OwnerType="SimCaseObject" OwnerName="Case" Type="Param">
					<Value>False</Value>
					<ValueName>GlobalFlags_AttributesHidden</ValueName>
					<ValueType>Boolean</ValueType>
					<Status>Specified</Status>
				</GlobalFlags_AttributesHidden>
			</ValidUVInfo_3>
			<userOrder_0 OwnerType="SimCaseObject" OwnerName="Case" Type="Param">
				<Value>0</Value>
				<ValueType>Real</ValueType>
				<Status>Specified</Status>
			</userOrder_0>
			<userOrder_1 OwnerType="SimCaseObject" OwnerName="Case" Type="Param">
				<Value>1</Value>
				<ValueType>Real</ValueType>
				<Status>Specified</Status>
			</userOrder_1>
			<userOrder_2 OwnerType="SimCaseObject" OwnerName="Case" Type="Param">
				<Value>2</Value>
				<ValueType>Real</ValueType>
				<Status>Specified</Status>
			</userOrder_2>
			<userOrder_3 OwnerType="SimCaseObject" OwnerName="Case" Type="Param">
				<Value>3</Value>
				<ValueType>Real</ValueType>
				<Status>Specified</Status>
			</userOrder_3>
		</UVInfoCollection_1>
	</UserVarDatabase>
	<Basis>
		<ComponentLists OwnerType="FluidPkgMgrObject" OwnerName="" Type="ParamSet">
			<ComponentList OwnerType="FluidPkgMgrObject" OwnerName="" Type="ParamSet">
				<ComponentListType OwnerType="FluidPkgMgrObject" OwnerName="" Type="Param">
					<Value>HysysCompListObject</Value>
					<ValueName>ComponentListType</ValueName>
					<ValueType>Text</ValueType>
					<Status>Specified</Status>
				</ComponentListType>
				<ComponentListName OwnerType="FluidPkgMgrObject" OwnerName="" Type="Param">
					<Value>SRK</Value>
					<ValueName>ComponentListName</ValueName>
					<ValueType>Text</ValueType>
					<Status>Specified</Status>
				</ComponentListName>
				<Components OwnerType="FluidPkgMgrObject" OwnerName="" Type="ParamSet">
					<Component OwnerType="FluidPkgMgrObject" OwnerName="" Type="ParamSet">
						<ComponentName OwnerType="FluidPkgMgrObject" OwnerName="" Type="Param">
							<Value>Methane</Value>
							<ValueName>ComponentName</ValueName>
							<ValueType>Text</ValueType>
							<Status>Specified</Status>
						</ComponentName>
						<ComponentFormula OwnerType="FluidPkgMgrObject" OwnerName="" Type="Param">
							<Value>CH4          </Value>
							<ValueName>ComponentFormula</ValueName>
							<ValueType>Text</ValueType>
							<Status>Specified</Status>
						</ComponentFormula>
						<ComponentType OwnerType="FluidPkgMgrObject" OwnerName="" Type="Param">
							<Value>PureCompObject</Value>
							<ValueName>ComponentType</ValueName>
							<ValueType>Text</ValueType>
							<Status>Specified</Status>
						</ComponentType>
						<ApropCompType OwnerType="FluidPkgMgrObject" OwnerName="" Type="Param">
							<Value>0</Value>
							<ValueName>ApropCompType</ValueName>
							<ValueType>Text</ValueType>
							<Status>Specified</Status>
						</ApropCompType>
					</Component>
					<Component OwnerType="FluidPkgMgrObject" OwnerName="" Type="ParamSet">
						<ComponentName OwnerType="FluidPkgMgrObject" OwnerName="" Type="Param">
							<Value>diM-Ether</Value>
							<ValueName>ComponentName</ValueName>
							<ValueType>Text</ValueType>
							<Status>Specified</Status>
						</ComponentName>
						<ComponentFormula OwnerType="FluidPkgMgrObject" OwnerName="" Type="Param">
							<Value>C2H6O        </Value>
							<ValueName>ComponentFormula</ValueName>
							<ValueType>Text</ValueType>
							<Status>Specified</Status>
						</ComponentFormula>
						<ComponentType OwnerType="FluidPkgMgrObject" OwnerName="" Type="Param">
							<Value>PureCompObject</Value>
							<ValueName>ComponentType</ValueName>
							<ValueType>Text</ValueType>
							<Status>Specified</Status>
						</ComponentType>
						<ApropCompType OwnerType="FluidPkgMgrObject" OwnerName="" Type="Param">
							<Value>0</Value>
							<ValueName>ApropCompType</ValueName>
							<ValueType>Text</ValueType>
							<Status>Specified</Status>
						</ApropCompType>
					</Component>
					<Component OwnerType="FluidPkgMgrObject" OwnerName="" Type="ParamSet">
						<ComponentName OwnerType="FluidPkgMgrObject" OwnerName="" Type="Param">
							<Value>Methanol</Value>
							<ValueName>ComponentName</ValueName>
							<ValueType>Text</ValueType>
							<Status>Specified</Status>
						</ComponentName>
						<ComponentFormula OwnerType="FluidPkgMgrObject" OwnerName="" Type="Param">
							<Value>CH4O         </Value>
							<ValueName>ComponentFormula</ValueName>
							<ValueType>Text</ValueType>
							<Status>Specified</Status>
						</ComponentFormula>
						<ComponentType OwnerType="FluidPkgMgrObject" OwnerName="" Type="Param">
							<Value>PureCompObject</Value>
							<ValueName>ComponentType</ValueName>
							<ValueType>Text</ValueType>
							<Status>Specified</Status>
						</ComponentType>
						<ApropCompType OwnerType="FluidPkgMgrObject" OwnerName="" Type="Param">
							<Value>0</Value>
							<ValueName>ApropCompType</ValueName>
							<ValueType>Text</ValueType>
							<Status>Specified</Status>
						</ApropCompType>
					</Component>
					<Component OwnerType="FluidPkgMgrObject" OwnerName="" Type="ParamSet">
						<ComponentName OwnerType="FluidPkgMgrObject" OwnerName="" Type="Param">
							<Value>CO</Value>
							<ValueName>ComponentName</ValueName>
							<ValueType>Text</ValueType>
							<Status>Specified</Status>
						</ComponentName>
						<ComponentFormula OwnerType="FluidPkgMgrObject" OwnerName="" Type="Param">
							<Value>CO           </Value>
							<ValueName>ComponentFormula</ValueName>
							<ValueType>Text</ValueType>
							<Status>Specified</Status>
						</ComponentFormula>
						<ComponentType OwnerType="FluidPkgMgrObject" OwnerName="" Type="Param">
							<Value>PureCompObject</Value>
							<ValueName>ComponentType</ValueName>
							<ValueType>Text</ValueType>
							<Status>Specified</Status>
						</ComponentType>
						<ApropCompType OwnerType="FluidPkgMgrObject" OwnerName="" Type="Param">
							<Value>0</Value>
							<ValueName>ApropCompType</ValueName>
							<ValueType>Text</ValueType>
							<Status>Specified</Status>
						</ApropCompType>
					</Component>
					<Component OwnerType="FluidPkgMgrObject" OwnerName="" Type="ParamSet">
						<ComponentName OwnerType="FluidPkgMgrObject" OwnerName="" Type="Param">
							<Value>Hydrogen</Value>
							<ValueName>ComponentName</ValueName>
							<ValueType>Text</ValueType>
							<Status>Specified</Status>
						</ComponentName>
						<ComponentFormula OwnerType="FluidPkgMgrObject" OwnerName="" Type="Param">
							<Value>H2           </Value>
							<ValueName>ComponentFormula</ValueName>
							<ValueType>Text</ValueType>
							<Status>Specified</Status>
						</ComponentFormula>
						<ComponentType OwnerType="FluidPkgMgrObject" OwnerName="" Type="Param">
							<Value>PureCompObject</Value>
							<ValueName>ComponentType</ValueName>
							<ValueType>Text</ValueType>
							<Status>Specified</Status>
						</ComponentType>
						<ApropCompType OwnerType="FluidPkgMgrObject" OwnerName="" Type="Param">
							<Value>0</Value>
							<ValueName>ApropCompType</ValueName>
							<ValueType>Text</ValueType>
							<Status>Specified</Status>
						</ApropCompType>
					</Component>
					<Component OwnerType="FluidPkgMgrObject" OwnerName="" Type="ParamSet">
						<ComponentName OwnerType="FluidPkgMgrObject" OwnerName="" Type="Param">
							<Value>Nitrogen</Value>
							<ValueName>ComponentName</ValueName>
							<ValueType>Text</ValueType>
							<Status>Specified</Status>
						</ComponentName>
						<ComponentFormula OwnerType="FluidPkgMgrObject" OwnerName="" Type="Param">
							<Value>N2           </Value>
							<ValueName>ComponentFormula</ValueName>
							<ValueType>Text</ValueType>
							<Status>Specified</Status>
						</ComponentFormula>
						<ComponentType OwnerType="FluidPkgMgrObject" OwnerName="" Type="Param">
							<Value>PureCompObject</Value>
							<ValueName>ComponentType</ValueName>
							<ValueType>Text</ValueType>
							<Status>Specified</Status>
						</ComponentType>
						<ApropCompType OwnerType="FluidPkgMgrObject" OwnerName="" Type="Param">
							<Value>0</Value>
							<ValueName>ApropCompType</ValueName>
							<ValueType>Text</ValueType>
							<Status>Specified</Status>
						</ApropCompType>
					</Component>
					<Component OwnerType="FluidPkgMgrObject" OwnerName="" Type="ParamSet">
						<ComponentName OwnerType="FluidPkgMgrObject" OwnerName="" Type="Param">
							<Value>H2S</Value>
							<ValueName>ComponentName</ValueName>
							<ValueType>Text</ValueType>
							<Status>Specified</Status>
						</ComponentName>
						<ComponentFormula OwnerType="FluidPkgMgrObject" OwnerName="" Type="Param">
							<Value>H2S          </Value>
							<ValueName>ComponentFormula</ValueName>
							<ValueType>Text</ValueType>
							<Status>Specified</Status>
						</ComponentFormula>
						<ComponentType OwnerType="FluidPkgMgrObject" OwnerName="" Type="Param">
							<Value>PureCompObject</Value>
							<ValueName>ComponentType</ValueName>
							<ValueType>Text</ValueType>
							<Status>Specified</Status>
						</ComponentType>
						<ApropCompType OwnerType="FluidPkgMgrObject" OwnerName="" Type="Param">
							<Value>0</Value>
							<ValueName>ApropCompType</ValueName>
							<ValueType>Text</ValueType>
							<Status>Specified</Status>
						</ApropCompType>
					</Component>
					<Component OwnerType="FluidPkgMgrObject" OwnerName="" Type="ParamSet">
						<ComponentName OwnerType="FluidPkgMgrObject" OwnerName="" Type="Param">
							<Value>Oxygen</Value>
							<ValueName>ComponentName</ValueName>
							<ValueType>Text</ValueType>
							<Status>Specified</Status>
						</ComponentName>
						<ComponentFormula OwnerType="FluidPkgMgrObject" OwnerName="" Type="Param">
							<Value>O2           </Value>
							<ValueName>ComponentFormula</ValueName>
							<ValueType>Text</ValueType>
							<Status>Specified</Status>
						</ComponentFormula>
						<ComponentType OwnerType="FluidPkgMgrObject" OwnerName="" Type="Param">
							<Value>PureCompObject</Value>
							<ValueName>ComponentType</ValueName>
							<ValueType>Text</ValueType>
							<Status>Specified</Status>
						</ComponentType>
						<ApropCompType OwnerType="FluidPkgMgrObject" OwnerName="" Type="Param">
							<Value>0</Value>
							<ValueName>ApropCompType</ValueName>
							<ValueType>Text</ValueType>
							<Status>Specified</Status>
						</ApropCompType>
					</Component>
					<Component OwnerType="FluidPkgMgrObject" OwnerName="" Type="ParamSet">
						<ComponentName OwnerType="FluidPkgMgrObject" OwnerName="" Type="Param">
							<Value>CO2</Value>
							<ValueName>ComponentName</ValueName>
							<ValueType>Text</ValueType>
							<Status>Specified</Status>
						</ComponentName>
						<ComponentFormula OwnerType="FluidPkgMgrObject" OwnerName="" Type="Param">
							<Value>CO2          </Value>
							<ValueName>ComponentFormula</ValueName>
							<ValueType>Text</ValueType>
							<Status>Specified</Status>
						</ComponentFormula>
						<ComponentType OwnerType="FluidPkgMgrObject" OwnerName="" Type="Param">
							<Value>PureCompObject</Value>
							<ValueName>ComponentType</ValueName>
							<ValueType>Text</ValueType>
							<Status>Specified</Status>
						</ComponentType>
						<ApropCompType OwnerType="FluidPkgMgrObject" OwnerName="" Type="Param">
							<Value>0</Value>
							<ValueName>ApropCompType</ValueName>
							<ValueType>Text</ValueType>
							<Status>Specified</Status>
						</ApropCompType>
					</Component>
					<Component OwnerType="FluidPkgMgrObject" OwnerName="" Type="ParamSet">
						<ComponentName OwnerType="FluidPkgMgrObject" OwnerName="" Type="Param">
							<Value>H2O</Value>
							<ValueName>ComponentName</ValueName>
							<ValueType>Text</ValueType>
							<Status>Specified</Status>
						</ComponentName>
						<ComponentFormula OwnerType="FluidPkgMgrObject" OwnerName="" Type="Param">
							<Value>H2O          </Value>
							<ValueName>ComponentFormula</ValueName>
							<ValueType>Text</ValueType>
							<Status>Specified</Status>
						</ComponentFormula>
						<ComponentType OwnerType="FluidPkgMgrObject" OwnerName="" Type="Param">
							<Value>PureCompObject</Value>
							<ValueName>ComponentType</ValueName>
							<ValueType>Text</ValueType>
							<Status>Specified</Status>
						</ComponentType>
						<ApropCompType OwnerType="FluidPkgMgrObject" OwnerName="" Type="Param">
							<Value>0</Value>
							<ValueName>ApropCompType</ValueName>
							<ValueType>Text</ValueType>
							<Status>Specified</Status>
						</ApropCompType>
					</Component>
					<Component OwnerType="FluidPkgMgrObject" OwnerName="" Type="ParamSet">
						<ComponentName OwnerType="FluidPkgMgrObject" OwnerName="" Type="Param">
							<Value>Benzene</Value>
							<ValueName>ComponentName</ValueName>
							<ValueType>Text</ValueType>
							<Status>Specified</Status>
						</ComponentName>
						<ComponentFormula OwnerType="FluidPkgMgrObject" OwnerName="" Type="Param">
							<Value>C6H6         </Value>
							<ValueName>ComponentFormula</ValueName>
							<ValueType>Text</ValueType>
							<Status>Specified</Status>
						</ComponentFormula>
						<ComponentType OwnerType="FluidPkgMgrObject" OwnerName="" Type="Param">
							<Value>PureCompObject</Value>
							<ValueName>ComponentType</ValueName>
							<ValueType>Text</ValueType>
							<Status>Specified</Status>
						</ComponentType>
						<ApropCompType OwnerType="FluidPkgMgrObject" OwnerName="" Type="Param">
							<Value>0</Value>
							<ValueName>ApropCompType</ValueName>
							<ValueType>Text</ValueType>
							<Status>Specified</Status>
						</ApropCompType>
					</Component>
					<Component OwnerType="FluidPkgMgrObject" OwnerName="" Type="ParamSet">
						<ComponentName OwnerType="FluidPkgMgrObject" OwnerName="" Type="Param">
							<Value>Ethylene</Value>
							<ValueName>ComponentName</ValueName>
							<ValueType>Text</ValueType>
							<Status>Specified</Status>
						</ComponentName>
						<ComponentFormula OwnerType="FluidPkgMgrObject" OwnerName="" Type="Param">
							<Value>C2H4         </Value>
							<ValueName>ComponentFormula</ValueName>
							<ValueType>Text</ValueType>
							<Status>Specified</Status>
						</ComponentFormula>
						<ComponentType OwnerType="FluidPkgMgrObject" OwnerName="" Type="Param">
							<Value>PureCompObject</Value>
							<ValueName>ComponentType</ValueName>
							<ValueType>Text</ValueType>
							<Status>Specified</Status>
						</ComponentType>
						<ApropCompType OwnerType="FluidPkgMgrObject" OwnerName="" Type="Param">
							<Value>0</Value>
							<ValueName>ApropCompType</ValueName>
							<ValueType>Text</ValueType>
							<Status>Specified</Status>
						</ApropCompType>
					</Component>
				</Components>
			</ComponentList>
			<ComponentList OwnerType="FluidPkgMgrObject" OwnerName="" Type="ParamSet">
				<ComponentListType OwnerType="FluidPkgMgrObject" OwnerName="" Type="Param">
					<Value>HysysCompListObject</Value>
					<ValueName>ComponentListType</ValueName>
					<ValueType>Text</ValueType>
					<Status>Specified</Status>
				</ComponentListType>
				<ComponentListName OwnerType="FluidPkgMgrObject" OwnerName="" Type="Param">
					<Value>SRK+NRTL</Value>
					<ValueName>ComponentListName</ValueName>
					<ValueType>Text</ValueType>
					<Status>Specified</Status>
				</ComponentListName>
				<Components OwnerType="FluidPkgMgrObject" OwnerName="" Type="ParamSet">
					<Component OwnerType="FluidPkgMgrObject" OwnerName="" Type="ParamSet">
						<ComponentName OwnerType="FluidPkgMgrObject" OwnerName="" Type="Param">
							<Value>Methane</Value>
							<ValueName>ComponentName</ValueName>
							<ValueType>Text</ValueType>
							<Status>Specified</Status>
						</ComponentName>
						<ComponentFormula OwnerType="FluidPkgMgrObject" OwnerName="" Type="Param">
							<Value>CH4          </Value>
							<ValueName>ComponentFormula</ValueName>
							<ValueType>Text</ValueType>
							<Status>Specified</Status>
						</ComponentFormula>
						<ComponentType OwnerType="FluidPkgMgrObject" OwnerName="" Type="Param">
							<Value>PureCompObject</Value>
							<ValueName>ComponentType</ValueName>
							<ValueType>Text</ValueType>
							<Status>Specified</Status>
						</ComponentType>
						<ApropCompType OwnerType="FluidPkgMgrObject" OwnerName="" Type="Param">
							<Value>0</Value>
							<ValueName>ApropCompType</ValueName>
							<ValueType>Text</ValueType>
							<Status>Specified</Status>
						</ApropCompType>
					</Component>
					<Component OwnerType="FluidPkgMgrObject" OwnerName="" Type="ParamSet">
						<ComponentName OwnerType="FluidPkgMgrObject" OwnerName="" Type="Param">
							<Value>diM-Ether</Value>
							<ValueName>ComponentName</ValueName>
							<ValueType>Text</ValueType>
							<Status>Specified</Status>
						</ComponentName>
						<ComponentFormula OwnerType="FluidPkgMgrObject" OwnerName="" Type="Param">
							<Value>C2H6O        </Value>
							<ValueName>ComponentFormula</ValueName>
							<ValueType>Text</ValueType>
							<Status>Specified</Status>
						</ComponentFormula>
						<ComponentType OwnerType="FluidPkgMgrObject" OwnerName="" Type="Param">
							<Value>PureCompObject</Value>
							<ValueName>ComponentType</ValueName>
							<ValueType>Text</ValueType>
							<Status>Specified</Status>
						</ComponentType>
						<ApropCompType OwnerType="FluidPkgMgrObject" OwnerName="" Type="Param">
							<Value>0</Value>
							<ValueName>ApropCompType</ValueName>
							<ValueType>Text</ValueType>
							<Status>Specified</Status>
						</ApropCompType>
					</Component>
					<Component OwnerType="FluidPkgMgrObject" OwnerName="" Type="ParamSet">
						<ComponentName OwnerType="FluidPkgMgrObject" OwnerName="" Type="Param">
							<Value>Methanol</Value>
							<ValueName>ComponentName</ValueName>
							<ValueType>Text</ValueType>
							<Status>Specified</Status>
						</ComponentName>
						<ComponentFormula OwnerType="FluidPkgMgrObject" OwnerName="" Type="Param">
							<Value>CH4O         </Value>
							<ValueName>ComponentFormula</ValueName>
							<ValueType>Text</ValueType>
							<Status>Specified</Status>
						</ComponentFormula>
						<ComponentType OwnerType="FluidPkgMgrObject" OwnerName="" Type="Param">
							<Value>PureCompObject</Value>
							<ValueName>ComponentType</ValueName>
							<ValueType>Text</ValueType>
							<Status>Specified</Status>
						</ComponentType>
						<ApropCompType OwnerType="FluidPkgMgrObject" OwnerName="" Type="Param">
							<Value>0</Value>
							<ValueName>ApropCompType</ValueName>
							<ValueType>Text</ValueType>
							<Status>Specified</Status>
						</ApropCompType>
					</Component>
					<Component OwnerType="FluidPkgMgrObject" OwnerName="" Type="ParamSet">
						<ComponentName OwnerType="FluidPkgMgrObject" OwnerName="" Type="Param">
							<Value>CO</Value>
							<ValueName>ComponentName</ValueName>
							<ValueType>Text</ValueType>
							<Status>Specified</Status>
						</ComponentName>
						<ComponentFormula OwnerType="FluidPkgMgrObject" OwnerName="" Type="Param">
							<Value>CO           </Value>
							<ValueName>ComponentFormula</ValueName>
							<ValueType>Text</ValueType>
							<Status>Specified</Status>
						</ComponentFormula>
						<ComponentType OwnerType="FluidPkgMgrObject" OwnerName="" Type="Param">
							<Value>PureCompObject</Value>
							<ValueName>ComponentType</ValueName>
							<ValueType>Text</ValueType>
							<Status>Specified</Status>
						</ComponentType>
						<ApropCompType OwnerType="FluidPkgMgrObject" OwnerName="" Type="Param">
							<Value>0</Value>
							<ValueName>ApropCompType</ValueName>
							<ValueType>Text</ValueType>
							<Status>Specified</Status>
						</ApropCompType>
					</Component>
					<Component OwnerType="FluidPkgMgrObject" OwnerName="" Type="ParamSet">
						<ComponentName OwnerType="FluidPkgMgrObject" OwnerName="" Type="Param">
							<Value>Hydrogen</Value>
							<ValueName>ComponentName</ValueName>
							<ValueType>Text</ValueType>
							<Status>Specified</Status>
						</ComponentName>
						<ComponentFormula OwnerType="FluidPkgMgrObject" OwnerName="" Type="Param">
							<Value>H2           </Value>
							<ValueName>ComponentFormula</ValueName>
							<ValueType>Text</ValueType>
							<Status>Specified</Status>
						</ComponentFormula>
						<ComponentType OwnerType="FluidPkgMgrObject" OwnerName="" Type="Param">
							<Value>PureCompObject</Value>
							<ValueName>ComponentType</ValueName>
							<ValueType>Text</ValueType>
							<Status>Specified</Status>
						</ComponentType>
						<ApropCompType OwnerType="FluidPkgMgrObject" OwnerName="" Type="Param">
							<Value>0</Value>
							<ValueName>ApropCompType</ValueName>
							<ValueType>Text</ValueType>
							<Status>Specified</Status>
						</ApropCompType>
					</Component>
					<Component OwnerType="FluidPkgMgrObject" OwnerName="" Type="ParamSet">
						<ComponentName OwnerType="FluidPkgMgrObject" OwnerName="" Type="Param">
							<Value>Nitrogen</Value>
							<ValueName>ComponentName</ValueName>
							<ValueType>Text</ValueType>
							<Status>Specified</Status>
						</ComponentName>
						<ComponentFormula OwnerType="FluidPkgMgrObject" OwnerName="" Type="Param">
							<Value>N2           </Value>
							<ValueName>ComponentFormula</ValueName>
							<ValueType>Text</ValueType>
							<Status>Specified</Status>
						</ComponentFormula>
						<ComponentType OwnerType="FluidPkgMgrObject" OwnerName="" Type="Param">
							<Value>PureCompObject</Value>
							<ValueName>ComponentType</ValueName>
							<ValueType>Text</ValueType>
							<Status>Specified</Status>
						</ComponentType>
						<ApropCompType OwnerType="FluidPkgMgrObject" OwnerName="" Type="Param">
							<Value>0</Value>
							<ValueName>ApropCompType</ValueName>
							<ValueType>Text</ValueType>
							<Status>Specified</Status>
						</ApropCompType>
					</Component>
					<Component OwnerType="FluidPkgMgrObject" OwnerName="" Type="ParamSet">
						<ComponentName OwnerType="FluidPkgMgrObject" OwnerName="" Type="Param">
							<Value>H2S</Value>
							<ValueName>ComponentName</ValueName>
							<ValueType>Text</ValueType>
							<Status>Specified</Status>
						</ComponentName>
						<ComponentFormula OwnerType="FluidPkgMgrObject" OwnerName="" Type="Param">
							<Value>H2S          </Value>
							<ValueName>ComponentFormula</ValueName>
							<ValueType>Text</ValueType>
							<Status>Specified</Status>
						</ComponentFormula>
						<ComponentType OwnerType="FluidPkgMgrObject" OwnerName="" Type="Param">
							<Value>PureCompObject</Value>
							<ValueName>ComponentType</ValueName>
							<ValueType>Text</ValueType>
							<Status>Specified</Status>
						</ComponentType>
						<ApropCompType OwnerType="FluidPkgMgrObject" OwnerName="" Type="Param">
							<Value>0</Value>
							<ValueName>ApropCompType</ValueName>
							<ValueType>Text</ValueType>
							<Status>Specified</Status>
						</ApropCompType>
					</Component>
					<Component OwnerType="FluidPkgMgrObject" OwnerName="" Type="ParamSet">
						<ComponentName OwnerType="FluidPkgMgrObject" OwnerName="" Type="Param">
							<Value>Oxygen</Value>
							<ValueName>ComponentName</ValueName>
							<ValueType>Text</ValueType>
							<Status>Specified</Status>
						</ComponentName>
						<ComponentFormula OwnerType="FluidPkgMgrObject" OwnerName="" Type="Param">
							<Value>O2           </Value>
							<ValueName>ComponentFormula</ValueName>
							<ValueType>Text</ValueType>
							<Status>Specified</Status>
						</ComponentFormula>
						<ComponentType OwnerType="FluidPkgMgrObject" OwnerName="" Type="Param">
							<Value>PureCompObject</Value>
							<ValueName>ComponentType</ValueName>
							<ValueType>Text</ValueType>
							<Status>Specified</Status>
						</ComponentType>
						<ApropCompType OwnerType="FluidPkgMgrObject" OwnerName="" Type="Param">
							<Value>0</Value>
							<ValueName>ApropCompType</ValueName>
							<ValueType>Text</ValueType>
							<Status>Specified</Status>
						</ApropCompType>
					</Component>
					<Component OwnerType="FluidPkgMgrObject" OwnerName="" Type="ParamSet">
						<ComponentName OwnerType="FluidPkgMgrObject" OwnerName="" Type="Param">
							<Value>CO2</Value>
							<ValueName>ComponentName</ValueName>
							<ValueType>Text</ValueType>
							<Status>Specified</Status>
						</ComponentName>
						<ComponentFormula OwnerType="FluidPkgMgrObject" OwnerName="" Type="Param">
							<Value>CO2          </Value>
							<ValueName>ComponentFormula</ValueName>
							<ValueType>Text</ValueType>
							<Status>Specified</Status>
						</ComponentFormula>
						<ComponentType OwnerType="FluidPkgMgrObject" OwnerName="" Type="Param">
							<Value>PureCompObject</Value>
							<ValueName>ComponentType</ValueName>
							<ValueType>Text</ValueType>
							<Status>Specified</Status>
						</ComponentType>
						<ApropCompType OwnerType="FluidPkgMgrObject" OwnerName="" Type="Param">
							<Value>0</Value>
							<ValueName>ApropCompType</ValueName>
							<ValueType>Text</ValueType>
							<Status>Specified</Status>
						</ApropCompType>
					</Component>
					<Component OwnerType="FluidPkgMgrObject" OwnerName="" Type="ParamSet">
						<ComponentName OwnerType="FluidPkgMgrObject" OwnerName="" Type="Param">
							<Value>H2O</Value>
							<ValueName>ComponentName</ValueName>
							<ValueType>Text</ValueType>
							<Status>Specified</Status>
						</ComponentName>
						<ComponentFormula OwnerType="FluidPkgMgrObject" OwnerName="" Type="Param">
							<Value>H2O          </Value>
							<ValueName>ComponentFormula</ValueName>
							<ValueType>Text</ValueType>
							<Status>Specified</Status>
						</ComponentFormula>
						<ComponentType OwnerType="FluidPkgMgrObject" OwnerName="" Type="Param">
							<Value>PureCompObject</Value>
							<ValueName>ComponentType</ValueName>
							<ValueType>Text</ValueType>
							<Status>Specified</Status>
						</ComponentType>
						<ApropCompType OwnerType="FluidPkgMgrObject" OwnerName="" Type="Param">
							<Value>0</Value>
							<ValueName>ApropCompType</ValueName>
							<ValueType>Text</ValueType>
							<Status>Specified</Status>
						</ApropCompType>
					</Component>
				</Components>
			</ComponentList>
		</ComponentLists>
		<ReactionPackage OwnerType="FluidPkgMgrObject" OwnerName="" Type="ParamSet">
			<ReactionList OwnerType="RxnPackageManagerObject" OwnerName="" Type="ParamSet">
				<NumberOfReactions OwnerType="RxnPackageManagerObject" OwnerName="" Type="Param">
					<Value>21</Value>
					<ValueType>Real</ValueType>
					<Status>Specified</Status>
				</NumberOfReactions>
				<Reaction OwnerType="RxnPackageManagerObject" OwnerName="" Type="ParamSet">
					<ReactionType OwnerType="ConversionRxnObject" OwnerName="methane comb" Type="Param">
						<Value>ConversionRxnObject</Value>
						<ValueName>ReactionType</ValueName>
						<ValueType>Text</ValueType>
						<Status>Specified</Status>
					</ReactionType>
					<ReactionName OwnerType="ConversionRxnObject" OwnerName="methane comb" Type="Param">
						<Value>methane comb</Value>
						<ValueName>ReactionName</ValueName>
						<ValueType>Text</ValueType>
						<Status>Specified</Status>
					</ReactionName>
					<SetReactantSource OwnerType="ConversionRxnObject" OwnerName="methane comb" Type="Param">
						<Value>0</Value>
						<ValueName>SetReactantSource</ValueName>
						<ValueType>Text</ValueType>
						<Status>Specified</Status>
					</SetReactantSource>
					<ReactantList OwnerType="ConversionRxnObject" OwnerName="methane comb" Type="ParamSet">
						<NumberOfReactants OwnerType="ConversionRxnObject" OwnerName="methane comb" Type="Param">
							<Value>4</Value>
							<ValueType>Real</ValueType>
							<Status>Specified</Status>
						</NumberOfReactants>
						<Reactant OwnerType="ConversionRxnObject" OwnerName="methane comb" Type="ParamSet">
							<ComponentName OwnerType="ConversionRxnObject" OwnerName="methane comb" Type="Param">
								<Value>Methane</Value>
								<ValueName>ComponentName</ValueName>
								<ValueType>Text</ValueType>
								<Status>Specified</Status>
							</ComponentName>
							<StoichCoeff OwnerType="ConversionRxnObject" OwnerName="methane comb" Type="Param">
								<Value>-1</Value>
								<ValueType>Real</ValueType>
								<Status>Specified</Status>
							</StoichCoeff>
						</Reactant>
						<Reactant OwnerType="ConversionRxnObject" OwnerName="methane comb" Type="ParamSet">
							<ComponentName OwnerType="ConversionRxnObject" OwnerName="methane comb" Type="Param">
								<Value>Oxygen</Value>
								<ValueName>ComponentName</ValueName>
								<ValueType>Text</ValueType>
								<Status>Specified</Status>
							</ComponentName>
							<StoichCoeff OwnerType="ConversionRxnObject" OwnerName="methane comb" Type="Param">
								<Value>-2</Value>
								<ValueType>Real</ValueType>
								<Status>Specified</Status>
							</StoichCoeff>
						</Reactant>
						<Reactant OwnerType="ConversionRxnObject" OwnerName="methane comb" Type="ParamSet">
							<ComponentName OwnerType="ConversionRxnObject" OwnerName="methane comb" Type="Param">
								<Value>CO2</Value>
								<ValueName>ComponentName</ValueName>
								<ValueType>Text</ValueType>
								<Status>Specified</Status>
							</ComponentName>
							<StoichCoeff OwnerType="ConversionRxnObject" OwnerName="methane comb" Type="Param">
								<Value>1</Value>
								<ValueType>Real</ValueType>
								<Status>Specified</Status>
							</StoichCoeff>
						</Reactant>
						<Reactant OwnerType="ConversionRxnObject" OwnerName="methane comb" Type="ParamSet">
							<ComponentName OwnerType="ConversionRxnObject" OwnerName="methane comb" Type="Param">
								<Value>H2O</Value>
								<ValueName>ComponentName</ValueName>
								<ValueType>Text</ValueType>
								<Status>Specified</Status>
							</ComponentName>
							<StoichCoeff OwnerType="ConversionRxnObject" OwnerName="methane comb" Type="Param">
								<Value>2</Value>
								<ValueType>Real</ValueType>
								<Status>Specified</Status>
							</StoichCoeff>
						</Reactant>
					</ReactantList>
					<Phase OwnerType="ConversionRxnObject" OwnerName="methane comb" Type="Param">
						<Value>Overall</Value>
						<ValueName>Phase</ValueName>
						<ValueType>Text</ValueType>
						<Status>Specified</Status>
					</Phase>
					<Coefficient0 OwnerType="ConversionRxnObject" OwnerName="methane comb" Type="Param">
						<Value>100</Value>
						<ValueType>Real</ValueType>
						<Status>Specified</Status>
					</Coefficient0>
					<BaseComponent OwnerType="ConversionRxnObject" OwnerName="methane comb" Type="Param">
						<Value>Methane</Value>
						<ValueName>BaseComponent</ValueName>
						<ValueType>Text</ValueType>
						<Status>Specified</Status>
					</BaseComponent>
				</Reaction>
				<Reaction OwnerType="RxnPackageManagerObject" OwnerName="" Type="ParamSet">
					<ReactionType OwnerType="ConversionRxnObject" OwnerName="ethylen" Type="Param">
						<Value>ConversionRxnObject</Value>
						<ValueName>ReactionType</ValueName>
						<ValueType>Text</ValueType>
						<Status>Specified</Status>
					</ReactionType>
					<ReactionName OwnerType="ConversionRxnObject" OwnerName="ethylen" Type="Param">
						<Value>ethylen</Value>
						<ValueName>ReactionName</ValueName>
						<ValueType>Text</ValueType>
						<Status>Specified</Status>
					</ReactionName>
					<SetReactantSource OwnerType="ConversionRxnObject" OwnerName="ethylen" Type="Param">
						<Value>0</Value>
						<ValueName>SetReactantSource</ValueName>
						<ValueType>Text</ValueType>
						<Status>Specified</Status>
					</SetReactantSource>
					<ReactantList OwnerType="ConversionRxnObject" OwnerName="ethylen" Type="ParamSet">
						<NumberOfReactants OwnerType="ConversionRxnObject" OwnerName="ethylen" Type="Param">
							<Value>3</Value>
							<ValueType>Real</ValueType>
							<Status>Specified</Status>
						</NumberOfReactants>
						<Reactant OwnerType="ConversionRxnObject" OwnerName="ethylen" Type="ParamSet">
							<ComponentName OwnerType="ConversionRxnObject" OwnerName="ethylen" Type="Param">
								<Value>Ethylene</Value>
								<ValueName>ComponentName</ValueName>
								<ValueType>Text</ValueType>
								<Status>Specified</Status>
							</ComponentName>
							<StoichCoeff OwnerType="ConversionRxnObject" OwnerName="ethylen" Type="Param">
								<Value>-1</Value>
								<ValueType>Real</ValueType>
								<Status>Specified</Status>
							</StoichCoeff>
						</Reactant>
						<Reactant OwnerType="ConversionRxnObject" OwnerName="ethylen" Type="ParamSet">
							<ComponentName OwnerType="ConversionRxnObject" OwnerName="ethylen" Type="Param">
								<Value>Hydrogen</Value>
								<ValueName>ComponentName</ValueName>
								<ValueType>Text</ValueType>
								<Status>Specified</Status>
							</ComponentName>
							<StoichCoeff OwnerType="ConversionRxnObject" OwnerName="ethylen" Type="Param">
								<Value>-2</Value>
								<ValueType>Real</ValueType>
								<Status>Specified</Status>
							</StoichCoeff>
						</Reactant>
						<Reactant OwnerType="ConversionRxnObject" OwnerName="ethylen" Type="ParamSet">
							<ComponentName OwnerType="ConversionRxnObject" OwnerName="ethylen" Type="Param">
								<Value>Methane</Value>
								<ValueName>ComponentName</ValueName>
								<ValueType>Text</ValueType>
								<Status>Specified</Status>
							</ComponentName>
							<StoichCoeff OwnerType="ConversionRxnObject" OwnerName="ethylen" Type="Param">
								<Value>2</Value>
								<ValueType>Real</ValueType>
								<Status>Specified</Status>
							</StoichCoeff>
						</Reactant>
					</ReactantList>
					<Phase OwnerType="ConversionRxnObject" OwnerName="ethylen" Type="Param">
						<Value>Overall</Value>
						<ValueName>Phase</ValueName>
						<ValueType>Text</ValueType>
						<Status>Specified</Status>
					</Phase>
					<Coefficient0 OwnerType="ConversionRxnObject" OwnerName="ethylen" Type="Param">
						<Value>100</Value>
						<ValueType>Real</ValueType>
						<Status>Specified</Status>
					</Coefficient0>
					<BaseComponent OwnerType="ConversionRxnObject" OwnerName="ethylen" Type="Param">
						<Value>Ethylene</Value>
						<ValueName>BaseComponent</ValueName>
						<ValueType>Text</ValueType>
						<Status>Specified</Status>
					</BaseComponent>
				</Reaction>
				<Reaction OwnerType="RxnPackageManagerObject" OwnerName="" Type="ParamSet">
					<ReactionType OwnerType="ConversionRxnObject" OwnerName="benzene" Type="Param">
						<Value>ConversionRxnObject</Value>
						<ValueName>ReactionType</ValueName>
						<ValueType>Text</ValueType>
						<Status>Specified</Status>
					</ReactionType>
					<ReactionName OwnerType="ConversionRxnObject" OwnerName="benzene" Type="Param">
						<Value>benzene</Value>
						<ValueName>ReactionName</ValueName>
						<ValueType>Text</ValueType>
						<Status>Specified</Status>
					</ReactionName>
					<SetReactantSource OwnerType="ConversionRxnObject" OwnerName="benzene" Type="Param">
						<Value>0</Value>
						<ValueName>SetReactantSource</ValueName>
						<ValueType>Text</ValueType>
						<Status>Specified</Status>
					</SetReactantSource>
					<ReactantList OwnerType="ConversionRxnObject" OwnerName="benzene" Type="ParamSet">
						<NumberOfReactants OwnerType="ConversionRxnObject" OwnerName="benzene" Type="Param">
							<Value>3</Value>
							<ValueType>Real</ValueType>
							<Status>Specified</Status>
						</NumberOfReactants>
						<Reactant OwnerType="ConversionRxnObject" OwnerName="benzene" Type="ParamSet">
							<ComponentName OwnerType="ConversionRxnObject" OwnerName="benzene" Type="Param">
								<Value>Benzene</Value>
								<ValueName>ComponentName</ValueName>
								<ValueType>Text</ValueType>
								<Status>Specified</Status>
							</ComponentName>
							<StoichCoeff OwnerType="ConversionRxnObject" OwnerName="benzene" Type="Param">
								<Value>-1</Value>
								<ValueType>Real</ValueType>
								<Status>Specified</Status>
							</StoichCoeff>
						</Reactant>
						<Reactant OwnerType="ConversionRxnObject" OwnerName="benzene" Type="ParamSet">
							<ComponentName OwnerType="ConversionRxnObject" OwnerName="benzene" Type="Param">
								<Value>Hydrogen</Value>
								<ValueName>ComponentName</ValueName>
								<ValueType>Text</ValueType>
								<Status>Specified</Status>
							</ComponentName>
							<StoichCoeff OwnerType="ConversionRxnObject" OwnerName="benzene" Type="Param">
								<Value>-9</Value>
								<ValueType>Real</ValueType>
								<Status>Specified</Status>
							</StoichCoeff>
						</Reactant>
						<Reactant OwnerType="ConversionRxnObject" OwnerName="benzene" Type="ParamSet">
							<ComponentName OwnerType="ConversionRxnObject" OwnerName="benzene" Type="Param">
								<Value>Methane</Value>
								<ValueName>ComponentName</ValueName>
								<ValueType>Text</ValueType>
								<Status>Specified</Status>
							</ComponentName>
							<StoichCoeff OwnerType="ConversionRxnObject" OwnerName="benzene" Type="Param">
								<Value>6</Value>
								<ValueType>Real</ValueType>
								<Status>Specified</Status>
							</StoichCoeff>
						</Reactant>
					</ReactantList>
					<Phase OwnerType="ConversionRxnObject" OwnerName="benzene" Type="Param">
						<Value>Overall</Value>
						<ValueName>Phase</ValueName>
						<ValueType>Text</ValueType>
						<Status>Specified</Status>
					</Phase>
					<Coefficient0 OwnerType="ConversionRxnObject" OwnerName="benzene" Type="Param">
						<Value>100</Value>
						<ValueType>Real</ValueType>
						<Status>Specified</Status>
					</Coefficient0>
					<BaseComponent OwnerType="ConversionRxnObject" OwnerName="benzene" Type="Param">
						<Value>Benzene</Value>
						<ValueName>BaseComponent</ValueName>
						<ValueType>Text</ValueType>
						<Status>Specified</Status>
					</BaseComponent>
				</Reaction>
				<Reaction OwnerType="RxnPackageManagerObject" OwnerName="" Type="ParamSet">
					<ReactionType OwnerType="EquilibriumRxnObject" OwnerName="MSR" Type="Param">
						<Value>EquilibriumRxnObject</Value>
						<ValueName>ReactionType</ValueName>
						<ValueType>Text</ValueType>
						<Status>Specified</Status>
					</ReactionType>
					<ReactionName OwnerType="EquilibriumRxnObject" OwnerName="MSR" Type="Param">
						<Value>MSR</Value>
						<ValueName>ReactionName</ValueName>
						<ValueType>Text</ValueType>
						<Status>Specified</Status>
					</ReactionName>
					<SetReactantSource OwnerType="EquilibriumRxnObject" OwnerName="MSR" Type="Param">
						<Value>0</Value>
						<ValueName>SetReactantSource</ValueName>
						<ValueType>Text</ValueType>
						<Status>Specified</Status>
					</SetReactantSource>
					<ReactantList OwnerType="EquilibriumRxnObject" OwnerName="MSR" Type="ParamSet">
						<NumberOfReactants OwnerType="EquilibriumRxnObject" OwnerName="MSR" Type="Param">
							<Value>4</Value>
							<ValueType>Real</ValueType>
							<Status>Specified</Status>
						</NumberOfReactants>
						<Reactant OwnerType="EquilibriumRxnObject" OwnerName="MSR" Type="ParamSet">
							<ComponentName OwnerType="EquilibriumRxnObject" OwnerName="MSR" Type="Param">
								<Value>Methane</Value>
								<ValueName>ComponentName</ValueName>
								<ValueType>Text</ValueType>
								<Status>Specified</Status>
							</ComponentName>
							<StoichCoeff OwnerType="EquilibriumRxnObject" OwnerName="MSR" Type="Param">
								<Value>-1</Value>
								<ValueType>Real</ValueType>
								<Status>Specified</Status>
							</StoichCoeff>
						</Reactant>
						<Reactant OwnerType="EquilibriumRxnObject" OwnerName="MSR" Type="ParamSet">
							<ComponentName OwnerType="EquilibriumRxnObject" OwnerName="MSR" Type="Param">
								<Value>H2O</Value>
								<ValueName>ComponentName</ValueName>
								<ValueType>Text</ValueType>
								<Status>Specified</Status>
							</ComponentName>
							<StoichCoeff OwnerType="EquilibriumRxnObject" OwnerName="MSR" Type="Param">
								<Value>-1</Value>
								<ValueType>Real</ValueType>
								<Status>Specified</Status>
							</StoichCoeff>
						</Reactant>
						<Reactant OwnerType="EquilibriumRxnObject" OwnerName="MSR" Type="ParamSet">
							<ComponentName OwnerType="EquilibriumRxnObject" OwnerName="MSR" Type="Param">
								<Value>CO</Value>
								<ValueName>ComponentName</ValueName>
								<ValueType>Text</ValueType>
								<Status>Specified</Status>
							</ComponentName>
							<StoichCoeff OwnerType="EquilibriumRxnObject" OwnerName="MSR" Type="Param">
								<Value>1</Value>
								<ValueType>Real</ValueType>
								<Status>Specified</Status>
							</StoichCoeff>
						</Reactant>
						<Reactant OwnerType="EquilibriumRxnObject" OwnerName="MSR" Type="ParamSet">
							<ComponentName OwnerType="EquilibriumRxnObject" OwnerName="MSR" Type="Param">
								<Value>Hydrogen</Value>
								<ValueName>ComponentName</ValueName>
								<ValueType>Text</ValueType>
								<Status>Specified</Status>
							</ComponentName>
							<StoichCoeff OwnerType="EquilibriumRxnObject" OwnerName="MSR" Type="Param">
								<Value>3</Value>
								<ValueType>Real</ValueType>
								<Status>Specified</Status>
							</StoichCoeff>
						</Reactant>
					</ReactantList>
					<Basis OwnerType="EquilibriumRxnObject" OwnerName="MSR" Type="Param">
						<Value>Partial Press</Value>
						<ValueName>Basis</ValueName>
						<ValueType>Text</ValueType>
						<Status>Specified</Status>
					</Basis>
					<Phase OwnerType="EquilibriumRxnObject" OwnerName="MSR" Type="Param">
						<Value>VapourPhase</Value>
						<ValueName>Phase</ValueName>
						<ValueType>Text</ValueType>
						<Status>Specified</Status>
					</Phase>
					<MinTemperature OwnerType="EquilibriumRxnObject" OwnerName="MSR" Type="Param">
						<Value>-273.15</Value>
						<ValueType>Real</ValueType>
						<Status>Specified</Status>
					</MinTemperature>
					<MaxTemperature OwnerType="EquilibriumRxnObject" OwnerName="MSR" Type="Param">
						<Value>3000</Value>
						<ValueType>Real</ValueType>
						<Status>Specified</Status>
					</MaxTemperature>
					<BasisUnits OwnerType="EquilibriumRxnObject" OwnerName="MSR" Type="Param">
						<Value>atm</Value>
						<ValueName>BasisUnits</ValueName>
						<ValueType>Text</ValueType>
						<Status>Specified</Status>
					</BasisUnits>
					<EquilibriumConsCoeff OwnerType="EquilibriumRxnObject" OwnerName="MSR" Type="ParamSet">
						<EquilibriumConsCoeffSet OwnerType="EquilibriumRxnObject" OwnerName="MSR" Type="ParamSet">
							<EquilibriumConstCoeff OwnerType="EquilibriumRxnObject" OwnerName="MSR" Type="Param">
								<Value>-20.5522425</Value>
								<ValueType>Real</ValueType>
								<Status>Specified</Status>
							</EquilibriumConstCoeff>
						</EquilibriumConsCoeffSet>
						<EquilibriumConsCoeffSet OwnerType="EquilibriumRxnObject" OwnerName="MSR" Type="ParamSet">
							<EquilibriumConstCoeff OwnerType="EquilibriumRxnObject" OwnerName="MSR" Type="Param">
								<Value>-22920.5792</Value>
								<ValueType>Real</ValueType>
								<Status>Specified</Status>
							</EquilibriumConstCoeff>
						</EquilibriumConsCoeffSet>
						<EquilibriumConsCoeffSet OwnerType="EquilibriumRxnObject" OwnerName="MSR" Type="ParamSet">
							<EquilibriumConstCoeff OwnerType="EquilibriumRxnObject" OwnerName="MSR" Type="Param">
								<Value>7.19462166</Value>
								<ValueType>Real</ValueType>
								<Status>Specified</Status>
							</EquilibriumConstCoeff>
						</EquilibriumConsCoeffSet>
						<EquilibriumConsCoeffSet OwnerType="EquilibriumRxnObject" OwnerName="MSR" Type="ParamSet">
							<EquilibriumConstCoeff OwnerType="EquilibriumRxnObject" OwnerName="MSR" Type="Param">
								<Value>-0.00294941937</Value>
								<ValueType>Real</ValueType>
								<Status>Specified</Status>
							</EquilibriumConstCoeff>
						</EquilibriumConsCoeffSet>
						<EquilibriumConsCoeffSet OwnerType="EquilibriumRxnObject" OwnerName="MSR" Type="ParamSet">
							<EquilibriumConstCoeff OwnerType="EquilibriumRxnObject" OwnerName="MSR" Type="Param">
								<Value>0</Value>
								<ValueType>Real</ValueType>
								<Status>Specified</Status>
							</EquilibriumConstCoeff>
						</EquilibriumConsCoeffSet>
						<EquilibriumConsCoeffSet OwnerType="EquilibriumRxnObject" OwnerName="MSR" Type="ParamSet">
							<EquilibriumConstCoeff OwnerType="EquilibriumRxnObject" OwnerName="MSR" Type="Param">
								<Value>0</Value>
								<ValueType>Real</ValueType>
								<Status>Specified</Status>
							</EquilibriumConstCoeff>
						</EquilibriumConsCoeffSet>
						<EquilibriumConsCoeffSet OwnerType="EquilibriumRxnObject" OwnerName="MSR" Type="ParamSet">
							<EquilibriumConstCoeff OwnerType="EquilibriumRxnObject" OwnerName="MSR" Type="Param">
								<Value>0</Value>
								<ValueType>Real</ValueType>
								<Status>Specified</Status>
							</EquilibriumConstCoeff>
						</EquilibriumConsCoeffSet>
						<EquilibriumConsCoeffSet OwnerType="EquilibriumRxnObject" OwnerName="MSR" Type="ParamSet">
							<EquilibriumConstCoeff OwnerType="EquilibriumRxnObject" OwnerName="MSR" Type="Param">
								<Value>0</Value>
								<ValueType>Real</ValueType>
								<Status>Specified</Status>
							</EquilibriumConstCoeff>
						</EquilibriumConsCoeffSet>
					</EquilibriumConsCoeff>
					<FractionalApproach OwnerType="EquilibriumRxnObject" OwnerName="MSR" Type="ParamSet">
					</FractionalApproach>
					<FixedKeqConstant OwnerType="EquilibriumRxnObject" OwnerName="MSR" Type="ParamSet">
						<ConstantKLabel OwnerType="EquilibriumRxnObject" OwnerName="MSR" Type="Param">
							<Value>Keq</Value>
							<ValueName>ConstantKLabel</ValueName>
							<ValueType>Text</ValueType>
							<Status>Calculated</Status>
						</ConstantKLabel>
						<ConstantKLogCheck OwnerType="EquilibriumRxnObject" OwnerName="MSR" Type="Param">
							<Value>False</Value>
							<ValueName>ConstantKLogCheck</ValueName>
							<ValueType>Boolean</ValueType>
							<Status>Specified</Status>
						</ConstantKLogCheck>
					</FixedKeqConstant>
					<KTableList OwnerType="EquilibriumRxnObject" OwnerName="MSR" Type="ParamSet">
						<KTableSet OwnerType="EquilibriumRxnObject" OwnerName="MSR" Type="ParamSet">
							<Temperature OwnerType="EquilibriumRxnObject" OwnerName="MSR" Type="Param">
								<Value>93.3333333</Value>
								<ValueType>Real</ValueType>
								<Status>Specified</Status>
							</Temperature>
							<KValue OwnerType="EquilibriumRxnObject" OwnerName="MSR" Type="Param">
								<Value>7.813e-19</Value>
								<ValueType>Real</ValueType>
								<Status>Specified</Status>
							</KValue>
						</KTableSet>
						<KTableSet OwnerType="EquilibriumRxnObject" OwnerName="MSR" Type="ParamSet">
							<Temperature OwnerType="EquilibriumRxnObject" OwnerName="MSR" Type="Param">
								<Value>148.888889</Value>
								<ValueType>Real</ValueType>
								<Status>Specified</Status>
							</Temperature>
							<KValue OwnerType="EquilibriumRxnObject" OwnerName="MSR" Type="Param">
								<Value>6.839e-15</Value>
								<ValueType>Real</ValueType>
								<Status>Specified</Status>
							</KValue>
						</KTableSet>
						<KTableSet OwnerType="EquilibriumRxnObject" OwnerName="MSR" Type="ParamSet">
							<Temperature OwnerType="EquilibriumRxnObject" OwnerName="MSR" Type="Param">
								<Value>204.444444</Value>
								<ValueType>Real</ValueType>
								<Status>Specified</Status>
							</Temperature>
							<KValue OwnerType="EquilibriumRxnObject" OwnerName="MSR" Type="Param">
								<Value>7.793e-12</Value>
								<ValueType>Real</ValueType>
								<Status>Specified</Status>
							</KValue>
						</KTableSet>
						<KTableSet OwnerType="EquilibriumRxnObject" OwnerName="MSR" Type="ParamSet">
							<Temperature OwnerType="EquilibriumRxnObject" OwnerName="MSR" Type="Param">
								<Value>260</Value>
								<ValueType>Real</ValueType>
								<Status>Specified</Status>
							</Temperature>
							<KValue OwnerType="EquilibriumRxnObject" OwnerName="MSR" Type="Param">
								<Value>2.173e-09</Value>
								<ValueType>Real</ValueType>
								<Status>Specified</Status>
							</KValue>
						</KTableSet>
						<KTableSet OwnerType="EquilibriumRxnObject" OwnerName="MSR" Type="ParamSet">
							<Temperature OwnerType="EquilibriumRxnObject" OwnerName="MSR" Type="Param">
								<Value>315.555556</Value>
								<ValueType>Real</ValueType>
								<Status>Specified</Status>
							</Temperature>
							<KValue OwnerType="EquilibriumRxnObject" OwnerName="MSR" Type="Param">
								<Value>2.186e-07</Value>
								<ValueType>Real</ValueType>
								<Status>Specified</Status>
							</KValue>
						</KTableSet>
						<KTableSet OwnerType="EquilibriumRxnObject" OwnerName="MSR" Type="ParamSet">
							<Temperature OwnerType="EquilibriumRxnObject" OwnerName="MSR" Type="Param">
								<Value>371.111111</Value>
								<ValueType>Real</ValueType>
								<Status>Specified</Status>
							</Temperature>
							<KValue OwnerType="EquilibriumRxnObject" OwnerName="MSR" Type="Param">
								<Value>1.024e-05</Value>
								<ValueType>Real</ValueType>
								<Status>Specified</Status>
							</KValue>
						</KTableSet>
						<KTableSet OwnerType="EquilibriumRxnObject" OwnerName="MSR" Type="ParamSet">
							<Temperature OwnerType="EquilibriumRxnObject" OwnerName="MSR" Type="Param">
								<Value>426.666667</Value>
								<ValueType>Real</ValueType>
								<Status>Specified</Status>
							</Temperature>
							<KValue OwnerType="EquilibriumRxnObject" OwnerName="MSR" Type="Param">
								<Value>0.0002659</Value>
								<ValueType>Real</ValueType>
								<Status>Specified</Status>
							</KValue>
						</KTableSet>
						<KTableSet OwnerType="EquilibriumRxnObject" OwnerName="MSR" Type="ParamSet">
							<Temperature OwnerType="EquilibriumRxnObject" OwnerName="MSR" Type="Param">
								<Value>482.222222</Value>
								<ValueType>Real</ValueType>
								<Status>Specified</Status>
							</Temperature>
							<KValue OwnerType="EquilibriumRxnObject" OwnerName="MSR" Type="Param">
								<Value>0.004338</Value>
								<ValueType>Real</ValueType>
								<Status>Specified</Status>
							</KValue>
						</KTableSet>
						<KTableSet OwnerType="EquilibriumRxnObject" OwnerName="MSR" Type="ParamSet">
							<Temperature OwnerType="EquilibriumRxnObject" OwnerName="MSR" Type="Param">
								<Value>537.777778</Value>
								<ValueType>Real</ValueType>
								<Status>Specified</Status>
							</Temperature>
							<KValue OwnerType="EquilibriumRxnObject" OwnerName="MSR" Type="Param">
								<Value>0.049</Value>
								<ValueType>Real</ValueType>
								<Status>Specified</Status>
							</KValue>
						</KTableSet>
						<KTableSet OwnerType="EquilibriumRxnObject" OwnerName="MSR" Type="ParamSet">
							<Temperature OwnerType="EquilibriumRxnObject" OwnerName="MSR" Type="Param">
								<Value>593.333333</Value>
								<ValueType>Real</ValueType>
								<Status>Specified</Status>
							</Temperature>
							<KValue OwnerType="EquilibriumRxnObject" OwnerName="MSR" Type="Param">
								<Value>0.4098</Value>
								<ValueType>Real</ValueType>
								<Status>Specified</Status>
							</KValue>
						</KTableSet>
						<KTableSet OwnerType="EquilibriumRxnObject" OwnerName="MSR" Type="ParamSet">
							<Temperature OwnerType="EquilibriumRxnObject" OwnerName="MSR" Type="Param">
								<Value>648.888889</Value>
								<ValueType>Real</ValueType>
								<Status>Specified</Status>
							</Temperature>
							<KValue OwnerType="EquilibriumRxnObject" OwnerName="MSR" Type="Param">
								<Value>2.679</Value>
								<ValueType>Real</ValueType>
								<Status>Specified</Status>
							</KValue>
						</KTableSet>
						<KTableSet OwnerType="EquilibriumRxnObject" OwnerName="MSR" Type="ParamSet">
							<Temperature OwnerType="EquilibriumRxnObject" OwnerName="MSR" Type="Param">
								<Value>704.444444</Value>
								<ValueType>Real</ValueType>
								<Status>Specified</Status>
							</Temperature>
							<KValue OwnerType="EquilibriumRxnObject" OwnerName="MSR" Type="Param">
								<Value>14.26</Value>
								<ValueType>Real</ValueType>
								<Status>Specified</Status>
							</KValue>
						</KTableSet>
						<KTableSet OwnerType="EquilibriumRxnObject" OwnerName="MSR" Type="ParamSet">
							<Temperature OwnerType="EquilibriumRxnObject" OwnerName="MSR" Type="Param">
								<Value>760</Value>
								<ValueType>Real</ValueType>
								<Status>Specified</Status>
							</Temperature>
							<KValue OwnerType="EquilibriumRxnObject" OwnerName="MSR" Type="Param">
								<Value>63.43</Value>
								<ValueType>Real</ValueType>
								<Status>Specified</Status>
							</KValue>
						</KTableSet>
						<KTableSet OwnerType="EquilibriumRxnObject" OwnerName="MSR" Type="ParamSet">
							<Temperature OwnerType="EquilibriumRxnObject" OwnerName="MSR" Type="Param">
								<Value>815.555556</Value>
								<ValueType>Real</ValueType>
								<Status>Specified</Status>
							</Temperature>
							<KValue OwnerType="EquilibriumRxnObject" OwnerName="MSR" Type="Param">
								<Value>242.6</Value>
								<ValueType>Real</ValueType>
								<Status>Specified</Status>
							</KValue>
						</KTableSet>
						<KTableSet OwnerType="EquilibriumRxnObject" OwnerName="MSR" Type="ParamSet">
							<Temperature OwnerType="EquilibriumRxnObject" OwnerName="MSR" Type="Param">
								<Value>871.111111</Value>
								<ValueType>Real</ValueType>
								<Status>Specified</Status>
							</Temperature>
							<KValue OwnerType="EquilibriumRxnObject" OwnerName="MSR" Type="Param">
								<Value>816.6</Value>
								<ValueType>Real</ValueType>
								<Status>Specified</Status>
							</KValue>
						</KTableSet>
						<KTableSet OwnerType="EquilibriumRxnObject" OwnerName="MSR" Type="ParamSet">
							<Temperature OwnerType="EquilibriumRxnObject" OwnerName="MSR" Type="Param">
								<Value>926.666667</Value>
								<ValueType>Real</ValueType>
								<Status>Specified</Status>
							</Temperature>
							<KValue OwnerType="EquilibriumRxnObject" OwnerName="MSR" Type="Param">
								<Value>2464</Value>
								<ValueType>Real</ValueType>
								<Status>Specified</Status>
							</KValue>
						</KTableSet>
						<KTableSet OwnerType="EquilibriumRxnObject" OwnerName="MSR" Type="ParamSet">
							<Temperature OwnerType="EquilibriumRxnObject" OwnerName="MSR" Type="Param">
								<Value>982.222222</Value>
								<ValueType>Real</ValueType>
								<Status>Specified</Status>
							</Temperature>
							<KValue OwnerType="EquilibriumRxnObject" OwnerName="MSR" Type="Param">
								<Value>6755</Value>
								<ValueType>Real</ValueType>
								<Status>Specified</Status>
							</KValue>
						</KTableSet>
						<KTableSet OwnerType="EquilibriumRxnObject" OwnerName="MSR" Type="ParamSet">
							<Temperature OwnerType="EquilibriumRxnObject" OwnerName="MSR" Type="Param">
								<Value>1037.77778</Value>
								<ValueType>Real</ValueType>
								<Status>Specified</Status>
							</Temperature>
							<KValue OwnerType="EquilibriumRxnObject" OwnerName="MSR" Type="Param">
								<Value>17010</Value>
								<ValueType>Real</ValueType>
								<Status>Specified</Status>
							</KValue>
						</KTableSet>
						<KTableSet OwnerType="EquilibriumRxnObject" OwnerName="MSR" Type="ParamSet">
							<Temperature OwnerType="EquilibriumRxnObject" OwnerName="MSR" Type="Param">
								<Value>1093.33333</Value>
								<ValueType>Real</ValueType>
								<Status>Specified</Status>
							</Temperature>
							<KValue OwnerType="EquilibriumRxnObject" OwnerName="MSR" Type="Param">
								<Value>39670</Value>
								<ValueType>Real</ValueType>
								<Status>Specified</Status>
							</KValue>
						</KTableSet>
						<KTableSet OwnerType="EquilibriumRxnObject" OwnerName="MSR" Type="ParamSet">
							<Temperature OwnerType="EquilibriumRxnObject" OwnerName="MSR" Type="Param">
								<Value>1148.88889</Value>
								<ValueType>Real</ValueType>
								<Status>Specified</Status>
							</Temperature>
							<KValue OwnerType="EquilibriumRxnObject" OwnerName="MSR" Type="Param">
								<Value>86640</Value>
								<ValueType>Real</ValueType>
								<Status>Specified</Status>
							</KValue>
						</KTableSet>
						<KTableSet OwnerType="EquilibriumRxnObject" OwnerName="MSR" Type="ParamSet">
							<Temperature OwnerType="EquilibriumRxnObject" OwnerName="MSR" Type="Param">
								<Value>1204.44444</Value>
								<ValueType>Real</ValueType>
								<Status>Specified</Status>
							</Temperature>
							<KValue OwnerType="EquilibriumRxnObject" OwnerName="MSR" Type="Param">
								<Value>178400</Value>
								<ValueType>Real</ValueType>
								<Status>Specified</Status>
							</KValue>
						</KTableSet>
						<ActiveCheck OwnerType="EquilibriumRxnObject" OwnerName="MSR" Type="Param">
							<Value>True</Value>
							<ValueName>ActiveCheck</ValueName>
							<ValueType>Boolean</ValueType>
							<Status>Specified</Status>
						</ActiveCheck>
					</KTableList>
					<KineticSource OwnerType="EquilibriumRxnObject" OwnerName="MSR" Type="Param">
						<Value>4</Value>
						<ValueType>Real</ValueType>
						<Status>Specified</Status>
					</KineticSource>
					<AutoDetect OwnerType="EquilibriumRxnObject" OwnerName="MSR" Type="Param">
						<Value>True</Value>
						<ValueName>AutoDetect</ValueName>
						<ValueType>Boolean</ValueType>
						<Status>Specified</Status>
					</AutoDetect>
				</Reaction>
				<Reaction OwnerType="RxnPackageManagerObject" OwnerName="" Type="ParamSet">
					<ReactionType OwnerType="EquilibriumRxnObject" OwnerName="WGS" Type="Param">
						<Value>EquilibriumRxnObject</Value>
						<ValueName>ReactionType</ValueName>
						<ValueType>Text</ValueType>
						<Status>Specified</Status>
					</ReactionType>
					<ReactionName OwnerType="EquilibriumRxnObject" OwnerName="WGS" Type="Param">
						<Value>WGS</Value>
						<ValueName>ReactionName</ValueName>
						<ValueType>Text</ValueType>
						<Status>Specified</Status>
					</ReactionName>
					<SetReactantSource OwnerType="EquilibriumRxnObject" OwnerName="WGS" Type="Param">
						<Value>0</Value>
						<ValueName>SetReactantSource</ValueName>
						<ValueType>Text</ValueType>
						<Status>Specified</Status>
					</SetReactantSource>
					<ReactantList OwnerType="EquilibriumRxnObject" OwnerName="WGS" Type="ParamSet">
						<NumberOfReactants OwnerType="EquilibriumRxnObject" OwnerName="WGS" Type="Param">
							<Value>4</Value>
							<ValueType>Real</ValueType>
							<Status>Specified</Status>
						</NumberOfReactants>
						<Reactant OwnerType="EquilibriumRxnObject" OwnerName="WGS" Type="ParamSet">
							<ComponentName OwnerType="EquilibriumRxnObject" OwnerName="WGS" Type="Param">
								<Value>CO</Value>
								<ValueName>ComponentName</ValueName>
								<ValueType>Text</ValueType>
								<Status>Specified</Status>
							</ComponentName>
							<StoichCoeff OwnerType="EquilibriumRxnObject" OwnerName="WGS" Type="Param">
								<Value>-1</Value>
								<ValueType>Real</ValueType>
								<Status>Specified</Status>
							</StoichCoeff>
						</Reactant>
						<Reactant OwnerType="EquilibriumRxnObject" OwnerName="WGS" Type="ParamSet">
							<ComponentName OwnerType="EquilibriumRxnObject" OwnerName="WGS" Type="Param">
								<Value>H2O</Value>
								<ValueName>ComponentName</ValueName>
								<ValueType>Text</ValueType>
								<Status>Specified</Status>
							</ComponentName>
							<StoichCoeff OwnerType="EquilibriumRxnObject" OwnerName="WGS" Type="Param">
								<Value>-1</Value>
								<ValueType>Real</ValueType>
								<Status>Specified</Status>
							</StoichCoeff>
						</Reactant>
						<Reactant OwnerType="EquilibriumRxnObject" OwnerName="WGS" Type="ParamSet">
							<ComponentName OwnerType="EquilibriumRxnObject" OwnerName="WGS" Type="Param">
								<Value>CO2</Value>
								<ValueName>ComponentName</ValueName>
								<ValueType>Text</ValueType>
								<Status>Specified</Status>
							</ComponentName>
							<StoichCoeff OwnerType="EquilibriumRxnObject" OwnerName="WGS" Type="Param">
								<Value>1</Value>
								<ValueType>Real</ValueType>
								<Status>Specified</Status>
							</StoichCoeff>
						</Reactant>
						<Reactant OwnerType="EquilibriumRxnObject" OwnerName="WGS" Type="ParamSet">
							<ComponentName OwnerType="EquilibriumRxnObject" OwnerName="WGS" Type="Param">
								<Value>Hydrogen</Value>
								<ValueName>ComponentName</ValueName>
								<ValueType>Text</ValueType>
								<Status>Specified</Status>
							</ComponentName>
							<StoichCoeff OwnerType="EquilibriumRxnObject" OwnerName="WGS" Type="Param">
								<Value>1</Value>
								<ValueType>Real</ValueType>
								<Status>Specified</Status>
							</StoichCoeff>
						</Reactant>
					</ReactantList>
					<Basis OwnerType="EquilibriumRxnObject" OwnerName="WGS" Type="Param">
						<Value>Partial Press</Value>
						<ValueName>Basis</ValueName>
						<ValueType>Text</ValueType>
						<Status>Specified</Status>
					</Basis>
					<Phase OwnerType="EquilibriumRxnObject" OwnerName="WGS" Type="Param">
						<Value>VapourPhase</Value>
						<ValueName>Phase</ValueName>
						<ValueType>Text</ValueType>
						<Status>Specified</Status>
					</Phase>
					<MinTemperature OwnerType="EquilibriumRxnObject" OwnerName="WGS" Type="Param">
						<Value>-273.15</Value>
						<ValueType>Real</ValueType>
						<Status>Specified</Status>
					</MinTemperature>
					<MaxTemperature OwnerType="EquilibriumRxnObject" OwnerName="WGS" Type="Param">
						<Value>3000</Value>
						<ValueType>Real</ValueType>
						<Status>Specified</Status>
					</MaxTemperature>
					<BasisUnits OwnerType="EquilibriumRxnObject" OwnerName="WGS" Type="Param">
						<Value>atm</Value>
						<ValueName>BasisUnits</ValueName>
						<ValueType>Text</ValueType>
						<Status>Specified</Status>
					</BasisUnits>
					<EquilibriumConsCoeff OwnerType="EquilibriumRxnObject" OwnerName="WGS" Type="ParamSet">
						<EquilibriumConsCoeffSet OwnerType="EquilibriumRxnObject" OwnerName="WGS" Type="ParamSet">
							<EquilibriumConstCoeff OwnerType="EquilibriumRxnObject" OwnerName="WGS" Type="Param">
								<Value>-12.1076143</Value>
								<ValueType>Real</ValueType>
								<Status>Specified</Status>
							</EquilibriumConstCoeff>
						</EquilibriumConsCoeffSet>
						<EquilibriumConsCoeffSet OwnerType="EquilibriumRxnObject" OwnerName="WGS" Type="ParamSet">
							<EquilibriumConstCoeff OwnerType="EquilibriumRxnObject" OwnerName="WGS" Type="Param">
								<Value>5318.69008</Value>
								<ValueType>Real</ValueType>
								<Status>Specified</Status>
							</EquilibriumConstCoeff>
						</EquilibriumConsCoeffSet>
						<EquilibriumConsCoeffSet OwnerType="EquilibriumRxnObject" OwnerName="WGS" Type="ParamSet">
							<EquilibriumConstCoeff OwnerType="EquilibriumRxnObject" OwnerName="WGS" Type="Param">
								<Value>1.01205009</Value>
								<ValueType>Real</ValueType>
								<Status>Specified</Status>
							</EquilibriumConstCoeff>
						</EquilibriumConsCoeffSet>
						<EquilibriumConsCoeffSet OwnerType="EquilibriumRxnObject" OwnerName="WGS" Type="ParamSet">
							<EquilibriumConstCoeff OwnerType="EquilibriumRxnObject" OwnerName="WGS" Type="Param">
								<Value>0.00011436734</Value>
								<ValueType>Real</ValueType>
								<Status>Specified</Status>
							</EquilibriumConstCoeff>
						</EquilibriumConsCoeffSet>
						<EquilibriumConsCoeffSet OwnerType="EquilibriumRxnObject" OwnerName="WGS" Type="ParamSet">
							<EquilibriumConstCoeff OwnerType="EquilibriumRxnObject" OwnerName="WGS" Type="Param">
								<Value>0</Value>
								<ValueType>Real</ValueType>
								<Status>Specified</Status>
							</EquilibriumConstCoeff>
						</EquilibriumConsCoeffSet>
						<EquilibriumConsCoeffSet OwnerType="EquilibriumRxnObject" OwnerName="WGS" Type="ParamSet">
							<EquilibriumConstCoeff OwnerType="EquilibriumRxnObject" OwnerName="WGS" Type="Param">
								<Value>0</Value>
								<ValueType>Real</ValueType>
								<Status>Specified</Status>
							</EquilibriumConstCoeff>
						</EquilibriumConsCoeffSet>
						<EquilibriumConsCoeffSet OwnerType="EquilibriumRxnObject" OwnerName="WGS" Type="ParamSet">
							<EquilibriumConstCoeff OwnerType="EquilibriumRxnObject" OwnerName="WGS" Type="Param">
								<Value>0</Value>
								<ValueType>Real</ValueType>
								<Status>Specified</Status>
							</EquilibriumConstCoeff>
						</EquilibriumConsCoeffSet>
						<EquilibriumConsCoeffSet OwnerType="EquilibriumRxnObject" OwnerName="WGS" Type="ParamSet">
							<EquilibriumConstCoeff OwnerType="EquilibriumRxnObject" OwnerName="WGS" Type="Param">
								<Value>0</Value>
								<ValueType>Real</ValueType>
								<Status>Specified</Status>
							</EquilibriumConstCoeff>
						</EquilibriumConsCoeffSet>
					</EquilibriumConsCoeff>
					<FractionalApproach OwnerType="EquilibriumRxnObject" OwnerName="WGS" Type="ParamSet">
					</FractionalApproach>
					<FixedKeqConstant OwnerType="EquilibriumRxnObject" OwnerName="WGS" Type="ParamSet">
						<ConstantKLabel OwnerType="EquilibriumRxnObject" OwnerName="WGS" Type="Param">
							<Value>Keq</Value>
							<ValueName>ConstantKLabel</ValueName>
							<ValueType>Text</ValueType>
							<Status>Calculated</Status>
						</ConstantKLabel>
						<ConstantKLogCheck OwnerType="EquilibriumRxnObject" OwnerName="WGS" Type="Param">
							<Value>False</Value>
							<ValueName>ConstantKLogCheck</ValueName>
							<ValueType>Boolean</ValueType>
							<Status>Specified</Status>
						</ConstantKLogCheck>
					</FixedKeqConstant>
					<KTableList OwnerType="EquilibriumRxnObject" OwnerName="WGS" Type="ParamSet">
						<KTableSet OwnerType="EquilibriumRxnObject" OwnerName="WGS" Type="ParamSet">
							<Temperature OwnerType="EquilibriumRxnObject" OwnerName="WGS" Type="Param">
								<Value>93.3333333</Value>
								<ValueType>Real</ValueType>
								<Status>Specified</Status>
							</Temperature>
							<KValue OwnerType="EquilibriumRxnObject" OwnerName="WGS" Type="Param">
								<Value>4523</Value>
								<ValueType>Real</ValueType>
								<Status>Specified</Status>
							</KValue>
						</KTableSet>
						<KTableSet OwnerType="EquilibriumRxnObject" OwnerName="WGS" Type="ParamSet">
							<Temperature OwnerType="EquilibriumRxnObject" OwnerName="WGS" Type="Param">
								<Value>148.888889</Value>
								<ValueType>Real</ValueType>
								<Status>Specified</Status>
							</Temperature>
							<KValue OwnerType="EquilibriumRxnObject" OwnerName="WGS" Type="Param">
								<Value>783.6</Value>
								<ValueType>Real</ValueType>
								<Status>Specified</Status>
							</KValue>
						</KTableSet>
						<KTableSet OwnerType="EquilibriumRxnObject" OwnerName="WGS" Type="ParamSet">
							<Temperature OwnerType="EquilibriumRxnObject" OwnerName="WGS" Type="Param">
								<Value>204.444444</Value>
								<ValueType>Real</ValueType>
								<Status>Specified</Status>
							</Temperature>
							<KValue OwnerType="EquilibriumRxnObject" OwnerName="WGS" Type="Param">
								<Value>206.8</Value>
								<ValueType>Real</ValueType>
								<Status>Specified</Status>
							</KValue>
						</KTableSet>
						<KTableSet OwnerType="EquilibriumRxnObject" OwnerName="WGS" Type="ParamSet">
							<Temperature OwnerType="EquilibriumRxnObject" OwnerName="WGS" Type="Param">
								<Value>232.222222</Value>
								<ValueType>Real</ValueType>
								<Status>Specified</Status>
							</Temperature>
							<KValue OwnerType="EquilibriumRxnObject" OwnerName="WGS" Type="Param">
								<Value>119</Value>
								<ValueType>Real</ValueType>
								<Status>Specified</Status>
							</KValue>
						</KTableSet>
						<KTableSet OwnerType="EquilibriumRxnObject" OwnerName="WGS" Type="ParamSet">
							<Temperature OwnerType="EquilibriumRxnObject" OwnerName="WGS" Type="Param">
								<Value>260</Value>
								<ValueType>Real</ValueType>
								<Status>Specified</Status>
							</Temperature>
							<KValue OwnerType="EquilibriumRxnObject" OwnerName="WGS" Type="Param">
								<Value>72.75</Value>
								<ValueType>Real</ValueType>
								<Status>Specified</Status>
							</KValue>
						</KTableSet>
						<KTableSet OwnerType="EquilibriumRxnObject" OwnerName="WGS" Type="ParamSet">
							<Temperature OwnerType="EquilibriumRxnObject" OwnerName="WGS" Type="Param">
								<Value>287.777778</Value>
								<ValueType>Real</ValueType>
								<Status>Specified</Status>
							</Temperature>
							<KValue OwnerType="EquilibriumRxnObject" OwnerName="WGS" Type="Param">
								<Value>46.7</Value>
								<ValueType>Real</ValueType>
								<Status>Specified</Status>
							</KValue>
						</KTableSet>
						<KTableSet OwnerType="EquilibriumRxnObject" OwnerName="WGS" Type="ParamSet">
							<Temperature OwnerType="EquilibriumRxnObject" OwnerName="WGS" Type="Param">
								<Value>315.555556</Value>
								<ValueType>Real</ValueType>
								<Status>Specified</Status>
							</Temperature>
							<KValue OwnerType="EquilibriumRxnObject" OwnerName="WGS" Type="Param">
								<Value>31.44</Value>
								<ValueType>Real</ValueType>
								<Status>Specified</Status>
							</KValue>
						</KTableSet>
						<KTableSet OwnerType="EquilibriumRxnObject" OwnerName="WGS" Type="ParamSet">
							<Temperature OwnerType="EquilibriumRxnObject" OwnerName="WGS" Type="Param">
								<Value>343.333333</Value>
								<ValueType>Real</ValueType>
								<Status>Specified</Status>
							</Temperature>
							<KValue OwnerType="EquilibriumRxnObject" OwnerName="WGS" Type="Param">
								<Value>22</Value>
								<ValueType>Real</ValueType>
								<Status>Specified</Status>
							</KValue>
						</KTableSet>
						<KTableSet OwnerType="EquilibriumRxnObject" OwnerName="WGS" Type="ParamSet">
							<Temperature OwnerType="EquilibriumRxnObject" OwnerName="WGS" Type="Param">
								<Value>371.111111</Value>
								<ValueType>Real</ValueType>
								<Status>Specified</Status>
							</Temperature>
							<KValue OwnerType="EquilibriumRxnObject" OwnerName="WGS" Type="Param">
								<Value>15.89</Value>
								<ValueType>Real</ValueType>
								<Status>Specified</Status>
							</KValue>
						</KTableSet>
						<KTableSet OwnerType="EquilibriumRxnObject" OwnerName="WGS" Type="ParamSet">
							<Temperature OwnerType="EquilibriumRxnObject" OwnerName="WGS" Type="Param">
								<Value>398.888889</Value>
								<ValueType>Real</ValueType>
								<Status>Specified</Status>
							</Temperature>
							<KValue OwnerType="EquilibriumRxnObject" OwnerName="WGS" Type="Param">
								<Value>11.8</Value>
								<ValueType>Real</ValueType>
								<Status>Specified</Status>
							</KValue>
						</KTableSet>
						<KTableSet OwnerType="EquilibriumRxnObject" OwnerName="WGS" Type="ParamSet">
							<Temperature OwnerType="EquilibriumRxnObject" OwnerName="WGS" Type="Param">
								<Value>426.666667</Value>
								<ValueType>Real</ValueType>
								<Status>Specified</Status>
							</Temperature>
							<KValue OwnerType="EquilibriumRxnObject" OwnerName="WGS" Type="Param">
								<Value>9.03</Value>
								<ValueType>Real</ValueType>
								<Status>Specified</Status>
							</KValue>
						</KTableSet>
						<KTableSet OwnerType="EquilibriumRxnObject" OwnerName="WGS" Type="ParamSet">
							<Temperature OwnerType="EquilibriumRxnObject" OwnerName="WGS" Type="Param">
								<Value>454.444444</Value>
								<ValueType>Real</ValueType>
								<Status>Specified</Status>
							</Temperature>
							<KValue OwnerType="EquilibriumRxnObject" OwnerName="WGS" Type="Param">
								<Value>7.05</Value>
								<ValueType>Real</ValueType>
								<Status>Specified</Status>
							</KValue>
						</KTableSet>
						<KTableSet OwnerType="EquilibriumRxnObject" OwnerName="WGS" Type="ParamSet">
							<Temperature OwnerType="EquilibriumRxnObject" OwnerName="WGS" Type="Param">
								<Value>482.222222</Value>
								<ValueType>Real</ValueType>
								<Status>Specified</Status>
							</Temperature>
							<KValue OwnerType="EquilibriumRxnObject" OwnerName="WGS" Type="Param">
								<Value>5.61</Value>
								<ValueType>Real</ValueType>
								<Status>Specified</Status>
							</KValue>
						</KTableSet>
						<KTableSet OwnerType="EquilibriumRxnObject" OwnerName="WGS" Type="ParamSet">
							<Temperature OwnerType="EquilibriumRxnObject" OwnerName="WGS" Type="Param">
								<Value>510</Value>
								<ValueType>Real</ValueType>
								<Status>Specified</Status>
							</Temperature>
							<KValue OwnerType="EquilibriumRxnObject" OwnerName="WGS" Type="Param">
								<Value>4.55</Value>
								<ValueType>Real</ValueType>
								<Status>Specified</Status>
							</KValue>
						</KTableSet>
						<KTableSet OwnerType="EquilibriumRxnObject" OwnerName="WGS" Type="ParamSet">
							<Temperature OwnerType="EquilibriumRxnObject" OwnerName="WGS" Type="Param">
								<Value>537.777778</Value>
								<ValueType>Real</ValueType>
								<Status>Specified</Status>
							</Temperature>
							<KValue OwnerType="EquilibriumRxnObject" OwnerName="WGS" Type="Param">
								<Value>3.749</Value>
								<ValueType>Real</ValueType>
								<Status>Specified</Status>
							</KValue>
						</KTableSet>
						<KTableSet OwnerType="EquilibriumRxnObject" OwnerName="WGS" Type="ParamSet">
							<Temperature OwnerType="EquilibriumRxnObject" OwnerName="WGS" Type="Param">
								<Value>565.555556</Value>
								<ValueType>Real</ValueType>
								<Status>Specified</Status>
							</Temperature>
							<KValue OwnerType="EquilibriumRxnObject" OwnerName="WGS" Type="Param">
								<Value>3.13</Value>
								<ValueType>Real</ValueType>
								<Status>Specified</Status>
							</KValue>
						</KTableSet>
						<KTableSet OwnerType="EquilibriumRxnObject" OwnerName="WGS" Type="ParamSet">
							<Temperature OwnerType="EquilibriumRxnObject" OwnerName="WGS" Type="Param">
								<Value>593.333333</Value>
								<ValueType>Real</ValueType>
								<Status>Specified</Status>
							</Temperature>
							<KValue OwnerType="EquilibriumRxnObject" OwnerName="WGS" Type="Param">
								<Value>2.653</Value>
								<ValueType>Real</ValueType>
								<Status>Specified</Status>
							</KValue>
						</KTableSet>
						<KTableSet OwnerType="EquilibriumRxnObject" OwnerName="WGS" Type="ParamSet">
							<Temperature OwnerType="EquilibriumRxnObject" OwnerName="WGS" Type="Param">
								<Value>621.111111</Value>
								<ValueType>Real</ValueType>
								<Status>Specified</Status>
							</Temperature>
							<KValue OwnerType="EquilibriumRxnObject" OwnerName="WGS" Type="Param">
								<Value>2.27</Value>
								<ValueType>Real</ValueType>
								<Status>Specified</Status>
							</KValue>
						</KTableSet>
						<KTableSet OwnerType="EquilibriumRxnObject" OwnerName="WGS" Type="ParamSet">
							<Temperature OwnerType="EquilibriumRxnObject" OwnerName="WGS" Type="Param">
								<Value>648.888889</Value>
								<ValueType>Real</ValueType>
								<Status>Specified</Status>
							</Temperature>
							<KValue OwnerType="EquilibriumRxnObject" OwnerName="WGS" Type="Param">
								<Value>1.966</Value>
								<ValueType>Real</ValueType>
								<Status>Specified</Status>
							</KValue>
						</KTableSet>
						<KTableSet OwnerType="EquilibriumRxnObject" OwnerName="WGS" Type="ParamSet">
							<Temperature OwnerType="EquilibriumRxnObject" OwnerName="WGS" Type="Param">
								<Value>676.666667</Value>
								<ValueType>Real</ValueType>
								<Status>Specified</Status>
							</Temperature>
							<KValue OwnerType="EquilibriumRxnObject" OwnerName="WGS" Type="Param">
								<Value>1.72</Value>
								<ValueType>Real</ValueType>
								<Status>Specified</Status>
							</KValue>
						</KTableSet>
						<KTableSet OwnerType="EquilibriumRxnObject" OwnerName="WGS" Type="ParamSet">
							<Temperature OwnerType="EquilibriumRxnObject" OwnerName="WGS" Type="Param">
								<Value>704.444444</Value>
								<ValueType>Real</ValueType>
								<Status>Specified</Status>
							</Temperature>
							<KValue OwnerType="EquilibriumRxnObject" OwnerName="WGS" Type="Param">
								<Value>1.512</Value>
								<ValueType>Real</ValueType>
								<Status>Specified</Status>
							</KValue>
						</KTableSet>
						<KTableSet OwnerType="EquilibriumRxnObject" OwnerName="WGS" Type="ParamSet">
							<Temperature OwnerType="EquilibriumRxnObject" OwnerName="WGS" Type="Param">
								<Value>732.222222</Value>
								<ValueType>Real</ValueType>
								<Status>Specified</Status>
							</Temperature>
							<KValue OwnerType="EquilibriumRxnObject" OwnerName="WGS" Type="Param">
								<Value>1.34</Value>
								<ValueType>Real</ValueType>
								<Status>Specified</Status>
							</KValue>
						</KTableSet>
						<KTableSet OwnerType="EquilibriumRxnObject" OwnerName="WGS" Type="ParamSet">
							<Temperature OwnerType="EquilibriumRxnObject" OwnerName="WGS" Type="Param">
								<Value>760</Value>
								<ValueType>Real</ValueType>
								<Status>Specified</Status>
							</Temperature>
							<KValue OwnerType="EquilibriumRxnObject" OwnerName="WGS" Type="Param">
								<Value>1.202</Value>
								<ValueType>Real</ValueType>
								<Status>Specified</Status>
							</KValue>
						</KTableSet>
						<KTableSet OwnerType="EquilibriumRxnObject" OwnerName="WGS" Type="ParamSet">
							<Temperature OwnerType="EquilibriumRxnObject" OwnerName="WGS" Type="Param">
								<Value>787.777778</Value>
								<ValueType>Real</ValueType>
								<Status>Specified</Status>
							</Temperature>
							<KValue OwnerType="EquilibriumRxnObject" OwnerName="WGS" Type="Param">
								<Value>1.08</Value>
								<ValueType>Real</ValueType>
								<Status>Specified</Status>
							</KValue>
						</KTableSet>
						<KTableSet OwnerType="EquilibriumRxnObject" OwnerName="WGS" Type="ParamSet">
							<Temperature OwnerType="EquilibriumRxnObject" OwnerName="WGS" Type="Param">
								<Value>815.555556</Value>
								<ValueType>Real</ValueType>
								<Status>Specified</Status>
							</Temperature>
							<KValue OwnerType="EquilibriumRxnObject" OwnerName="WGS" Type="Param">
								<Value>0.9813</Value>
								<ValueType>Real</ValueType>
								<Status>Specified</Status>
							</KValue>
						</KTableSet>
						<KTableSet OwnerType="EquilibriumRxnObject" OwnerName="WGS" Type="ParamSet">
							<Temperature OwnerType="EquilibriumRxnObject" OwnerName="WGS" Type="Param">
								<Value>843.333333</Value>
								<ValueType>Real</ValueType>
								<Status>Specified</Status>
							</Temperature>
							<KValue OwnerType="EquilibriumRxnObject" OwnerName="WGS" Type="Param">
								<Value>0.894</Value>
								<ValueType>Real</ValueType>
								<Status>Specified</Status>
							</KValue>
						</KTableSet>
						<KTableSet OwnerType="EquilibriumRxnObject" OwnerName="WGS" Type="ParamSet">
							<Temperature OwnerType="EquilibriumRxnObject" OwnerName="WGS" Type="Param">
								<Value>871.111111</Value>
								<ValueType>Real</ValueType>
								<Status>Specified</Status>
							</Temperature>
							<KValue OwnerType="EquilibriumRxnObject" OwnerName="WGS" Type="Param">
								<Value>0.8192</Value>
								<ValueType>Real</ValueType>
								<Status>Specified</Status>
							</KValue>
						</KTableSet>
						<KTableSet OwnerType="EquilibriumRxnObject" OwnerName="WGS" Type="ParamSet">
							<Temperature OwnerType="EquilibriumRxnObject" OwnerName="WGS" Type="Param">
								<Value>898.888889</Value>
								<ValueType>Real</ValueType>
								<Status>Specified</Status>
							</Temperature>
							<KValue OwnerType="EquilibriumRxnObject" OwnerName="WGS" Type="Param">
								<Value>0.754</Value>
								<ValueType>Real</ValueType>
								<Status>Specified</Status>
							</KValue>
						</KTableSet>
						<KTableSet OwnerType="EquilibriumRxnObject" OwnerName="WGS" Type="ParamSet">
							<Temperature OwnerType="EquilibriumRxnObject" OwnerName="WGS" Type="Param">
								<Value>926.666667</Value>
								<ValueType>Real</ValueType>
								<Status>Specified</Status>
							</Temperature>
							<KValue OwnerType="EquilibriumRxnObject" OwnerName="WGS" Type="Param">
								<Value>0.697</Value>
								<ValueType>Real</ValueType>
								<Status>Specified</Status>
							</KValue>
						</KTableSet>
						<KTableSet OwnerType="EquilibriumRxnObject" OwnerName="WGS" Type="ParamSet">
							<Temperature OwnerType="EquilibriumRxnObject" OwnerName="WGS" Type="Param">
								<Value>954.444444</Value>
								<ValueType>Real</ValueType>
								<Status>Specified</Status>
							</Temperature>
							<KValue OwnerType="EquilibriumRxnObject" OwnerName="WGS" Type="Param">
								<Value>0.647</Value>
								<ValueType>Real</ValueType>
								<Status>Specified</Status>
							</KValue>
						</KTableSet>
						<KTableSet OwnerType="EquilibriumRxnObject" OwnerName="WGS" Type="ParamSet">
							<Temperature OwnerType="EquilibriumRxnObject" OwnerName="WGS" Type="Param">
								<Value>982.222222</Value>
								<ValueType>Real</ValueType>
								<Status>Specified</Status>
							</Temperature>
							<KValue OwnerType="EquilibriumRxnObject" OwnerName="WGS" Type="Param">
								<Value>0.6037</Value>
								<ValueType>Real</ValueType>
								<Status>Specified</Status>
							</KValue>
						</KTableSet>
						<KTableSet OwnerType="EquilibriumRxnObject" OwnerName="WGS" Type="ParamSet">
							<Temperature OwnerType="EquilibriumRxnObject" OwnerName="WGS" Type="Param">
								<Value>1037.77778</Value>
								<ValueType>Real</ValueType>
								<Status>Specified</Status>
							</Temperature>
							<KValue OwnerType="EquilibriumRxnObject" OwnerName="WGS" Type="Param">
								<Value>0.5305</Value>
								<ValueType>Real</ValueType>
								<Status>Specified</Status>
							</KValue>
						</KTableSet>
						<KTableSet OwnerType="EquilibriumRxnObject" OwnerName="WGS" Type="ParamSet">
							<Temperature OwnerType="EquilibriumRxnObject" OwnerName="WGS" Type="Param">
								<Value>1093.33333</Value>
								<ValueType>Real</ValueType>
								<Status>Specified</Status>
							</Temperature>
							<KValue OwnerType="EquilibriumRxnObject" OwnerName="WGS" Type="Param">
								<Value>0.4712</Value>
								<ValueType>Real</ValueType>
								<Status>Specified</Status>
							</KValue>
						</KTableSet>
						<KTableSet OwnerType="EquilibriumRxnObject" OwnerName="WGS" Type="ParamSet">
							<Temperature OwnerType="EquilibriumRxnObject" OwnerName="WGS" Type="Param">
								<Value>1148.88889</Value>
								<ValueType>Real</ValueType>
								<Status>Specified</Status>
							</Temperature>
							<KValue OwnerType="EquilibriumRxnObject" OwnerName="WGS" Type="Param">
								<Value>0.4233</Value>
								<ValueType>Real</ValueType>
								<Status>Specified</Status>
							</KValue>
						</KTableSet>
						<KTableSet OwnerType="EquilibriumRxnObject" OwnerName="WGS" Type="ParamSet">
							<Temperature OwnerType="EquilibriumRxnObject" OwnerName="WGS" Type="Param">
								<Value>1204.44444</Value>
								<ValueType>Real</ValueType>
								<Status>Specified</Status>
							</Temperature>
							<KValue OwnerType="EquilibriumRxnObject" OwnerName="WGS" Type="Param">
								<Value>0.3843</Value>
								<ValueType>Real</ValueType>
								<Status>Specified</Status>
							</KValue>
						</KTableSet>
						<ActiveCheck OwnerType="EquilibriumRxnObject" OwnerName="WGS" Type="Param">
							<Value>True</Value>
							<ValueName>ActiveCheck</ValueName>
							<ValueType>Boolean</ValueType>
							<Status>Specified</Status>
						</ActiveCheck>
					</KTableList>
					<KineticSource OwnerType="EquilibriumRxnObject" OwnerName="WGS" Type="Param">
						<Value>4</Value>
						<ValueType>Real</ValueType>
						<Status>Specified</Status>
					</KineticSource>
					<AutoDetect OwnerType="EquilibriumRxnObject" OwnerName="WGS" Type="Param">
						<Value>True</Value>
						<ValueName>AutoDetect</ValueName>
						<ValueType>Boolean</ValueType>
						<Status>Specified</Status>
					</AutoDetect>
				</Reaction>
				<Reaction OwnerType="RxnPackageManagerObject" OwnerName="" Type="ParamSet">
					<ReactionType OwnerType="EquilibriumRxnObject" OwnerName="MeOH" Type="Param">
						<Value>EquilibriumRxnObject</Value>
						<ValueName>ReactionType</ValueName>
						<ValueType>Text</ValueType>
						<Status>Specified</Status>
					</ReactionType>
					<ReactionName OwnerType="EquilibriumRxnObject" OwnerName="MeOH" Type="Param">
						<Value>MeOH</Value>
						<ValueName>ReactionName</ValueName>
						<ValueType>Text</ValueType>
						<Status>Specified</Status>
					</ReactionName>
					<SetReactantSource OwnerType="EquilibriumRxnObject" OwnerName="MeOH" Type="Param">
						<Value>0</Value>
						<ValueName>SetReactantSource</ValueName>
						<ValueType>Text</ValueType>
						<Status>Specified</Status>
					</SetReactantSource>
					<ReactantList OwnerType="EquilibriumRxnObject" OwnerName="MeOH" Type="ParamSet">
						<NumberOfReactants OwnerType="EquilibriumRxnObject" OwnerName="MeOH" Type="Param">
							<Value>3</Value>
							<ValueType>Real</ValueType>
							<Status>Specified</Status>
						</NumberOfReactants>
						<Reactant OwnerType="EquilibriumRxnObject" OwnerName="MeOH" Type="ParamSet">
							<ComponentName OwnerType="EquilibriumRxnObject" OwnerName="MeOH" Type="Param">
								<Value>CO</Value>
								<ValueName>ComponentName</ValueName>
								<ValueType>Text</ValueType>
								<Status>Specified</Status>
							</ComponentName>
							<StoichCoeff OwnerType="EquilibriumRxnObject" OwnerName="MeOH" Type="Param">
								<Value>-1</Value>
								<ValueType>Real</ValueType>
								<Status>Specified</Status>
							</StoichCoeff>
						</Reactant>
						<Reactant OwnerType="EquilibriumRxnObject" OwnerName="MeOH" Type="ParamSet">
							<ComponentName OwnerType="EquilibriumRxnObject" OwnerName="MeOH" Type="Param">
								<Value>Hydrogen</Value>
								<ValueName>ComponentName</ValueName>
								<ValueType>Text</ValueType>
								<Status>Specified</Status>
							</ComponentName>
							<StoichCoeff OwnerType="EquilibriumRxnObject" OwnerName="MeOH" Type="Param">
								<Value>-2</Value>
								<ValueType>Real</ValueType>
								<Status>Specified</Status>
							</StoichCoeff>
						</Reactant>
						<Reactant OwnerType="EquilibriumRxnObject" OwnerName="MeOH" Type="ParamSet">
							<ComponentName OwnerType="EquilibriumRxnObject" OwnerName="MeOH" Type="Param">
								<Value>Methanol</Value>
								<ValueName>ComponentName</ValueName>
								<ValueType>Text</ValueType>
								<Status>Specified</Status>
							</ComponentName>
							<StoichCoeff OwnerType="EquilibriumRxnObject" OwnerName="MeOH" Type="Param">
								<Value>1</Value>
								<ValueType>Real</ValueType>
								<Status>Specified</Status>
							</StoichCoeff>
						</Reactant>
					</ReactantList>
					<Basis OwnerType="EquilibriumRxnObject" OwnerName="MeOH" Type="Param">
						<Value>Partial Press</Value>
						<ValueName>Basis</ValueName>
						<ValueType>Text</ValueType>
						<Status>Specified</Status>
					</Basis>
					<Phase OwnerType="EquilibriumRxnObject" OwnerName="MeOH" Type="Param">
						<Value>VapourPhase</Value>
						<ValueName>Phase</ValueName>
						<ValueType>Text</ValueType>
						<Status>Specified</Status>
					</Phase>
					<MinTemperature OwnerType="EquilibriumRxnObject" OwnerName="MeOH" Type="Param">
						<Value>-273.15</Value>
						<ValueType>Real</ValueType>
						<Status>Specified</Status>
					</MinTemperature>
					<MaxTemperature OwnerType="EquilibriumRxnObject" OwnerName="MeOH" Type="Param">
						<Value>3000</Value>
						<ValueType>Real</ValueType>
						<Status>Specified</Status>
					</MaxTemperature>
					<BasisUnits OwnerType="EquilibriumRxnObject" OwnerName="MeOH" Type="Param">
						<Value>atm</Value>
						<ValueName>BasisUnits</ValueName>
						<ValueType>Text</ValueType>
						<Status>Specified</Status>
					</BasisUnits>
					<EquilibriumConsCoeff OwnerType="EquilibriumRxnObject" OwnerName="MeOH" Type="ParamSet">
						<EquilibriumConsCoeffSet OwnerType="EquilibriumRxnObject" OwnerName="MeOH" Type="ParamSet">
							<EquilibriumConstCoeff OwnerType="EquilibriumRxnObject" OwnerName="MeOH" Type="Param">
								<Value>16.4399301</Value>
								<ValueType>Real</ValueType>
								<Status>Specified</Status>
							</EquilibriumConstCoeff>
						</EquilibriumConsCoeffSet>
						<EquilibriumConsCoeffSet OwnerType="EquilibriumRxnObject" OwnerName="MeOH" Type="ParamSet">
							<EquilibriumConstCoeff OwnerType="EquilibriumRxnObject" OwnerName="MeOH" Type="Param">
								<Value>9216.14983</Value>
								<ValueType>Real</ValueType>
								<Status>Specified</Status>
							</EquilibriumConstCoeff>
						</EquilibriumConsCoeffSet>
						<EquilibriumConsCoeffSet OwnerType="EquilibriumRxnObject" OwnerName="MeOH" Type="ParamSet">
							<EquilibriumConstCoeff OwnerType="EquilibriumRxnObject" OwnerName="MeOH" Type="Param">
								<Value>-6.74452349</Value>
								<ValueType>Real</ValueType>
								<Status>Specified</Status>
							</EquilibriumConstCoeff>
						</EquilibriumConsCoeffSet>
						<EquilibriumConsCoeffSet OwnerType="EquilibriumRxnObject" OwnerName="MeOH" Type="ParamSet">
							<EquilibriumConstCoeff OwnerType="EquilibriumRxnObject" OwnerName="MeOH" Type="Param">
								<Value>0.00340977736</Value>
								<ValueType>Real</ValueType>
								<Status>Specified</Status>
							</EquilibriumConstCoeff>
						</EquilibriumConsCoeffSet>
						<EquilibriumConsCoeffSet OwnerType="EquilibriumRxnObject" OwnerName="MeOH" Type="ParamSet">
							<EquilibriumConstCoeff OwnerType="EquilibriumRxnObject" OwnerName="MeOH" Type="Param">
								<Value>0</Value>
								<ValueType>Real</ValueType>
								<Status>Specified</Status>
							</EquilibriumConstCoeff>
						</EquilibriumConsCoeffSet>
						<EquilibriumConsCoeffSet OwnerType="EquilibriumRxnObject" OwnerName="MeOH" Type="ParamSet">
							<EquilibriumConstCoeff OwnerType="EquilibriumRxnObject" OwnerName="MeOH" Type="Param">
								<Value>0</Value>
								<ValueType>Real</ValueType>
								<Status>Specified</Status>
							</EquilibriumConstCoeff>
						</EquilibriumConsCoeffSet>
						<EquilibriumConsCoeffSet OwnerType="EquilibriumRxnObject" OwnerName="MeOH" Type="ParamSet">
							<EquilibriumConstCoeff OwnerType="EquilibriumRxnObject" OwnerName="MeOH" Type="Param">
								<Value>0</Value>
								<ValueType>Real</ValueType>
								<Status>Specified</Status>
							</EquilibriumConstCoeff>
						</EquilibriumConsCoeffSet>
						<EquilibriumConsCoeffSet OwnerType="EquilibriumRxnObject" OwnerName="MeOH" Type="ParamSet">
							<EquilibriumConstCoeff OwnerType="EquilibriumRxnObject" OwnerName="MeOH" Type="Param">
								<Value>0</Value>
								<ValueType>Real</ValueType>
								<Status>Specified</Status>
							</EquilibriumConstCoeff>
						</EquilibriumConsCoeffSet>
					</EquilibriumConsCoeff>
					<FractionalApproach OwnerType="EquilibriumRxnObject" OwnerName="MeOH" Type="ParamSet">
					</FractionalApproach>
					<FixedKeqConstant OwnerType="EquilibriumRxnObject" OwnerName="MeOH" Type="ParamSet">
						<ConstantKLabel OwnerType="EquilibriumRxnObject" OwnerName="MeOH" Type="Param">
							<Value>Keq</Value>
							<ValueName>ConstantKLabel</ValueName>
							<ValueType>Text</ValueType>
							<Status>Calculated</Status>
						</ConstantKLabel>
						<ConstantKLogCheck OwnerType="EquilibriumRxnObject" OwnerName="MeOH" Type="Param">
							<Value>False</Value>
							<ValueName>ConstantKLogCheck</ValueName>
							<ValueType>Boolean</ValueType>
							<Status>Specified</Status>
						</ConstantKLogCheck>
					</FixedKeqConstant>
					<KTableList OwnerType="EquilibriumRxnObject" OwnerName="MeOH" Type="ParamSet">
						<KTableSet OwnerType="EquilibriumRxnObject" OwnerName="MeOH" Type="ParamSet">
							<Temperature OwnerType="EquilibriumRxnObject" OwnerName="MeOH" Type="Param">
								<Value>37.7777778</Value>
								<ValueType>Real</ValueType>
								<Status>Specified</Status>
							</Temperature>
							<KValue OwnerType="EquilibriumRxnObject" OwnerName="MeOH" Type="Param">
								<Value>4573.8</Value>
								<ValueType>Real</ValueType>
								<Status>Specified</Status>
							</KValue>
						</KTableSet>
						<KTableSet OwnerType="EquilibriumRxnObject" OwnerName="MeOH" Type="ParamSet">
							<Temperature OwnerType="EquilibriumRxnObject" OwnerName="MeOH" Type="Param">
								<Value>93.3333333</Value>
								<ValueType>Real</ValueType>
								<Status>Specified</Status>
							</Temperature>
							<KValue OwnerType="EquilibriumRxnObject" OwnerName="MeOH" Type="Param">
								<Value>20.504</Value>
								<ValueType>Real</ValueType>
								<Status>Specified</Status>
							</KValue>
						</KTableSet>
						<KTableSet OwnerType="EquilibriumRxnObject" OwnerName="MeOH" Type="ParamSet">
							<Temperature OwnerType="EquilibriumRxnObject" OwnerName="MeOH" Type="Param">
								<Value>148.888889</Value>
								<ValueType>Real</ValueType>
								<Status>Specified</Status>
							</Temperature>
							<KValue OwnerType="EquilibriumRxnObject" OwnerName="MeOH" Type="Param">
								<Value>0.34897</Value>
								<ValueType>Real</ValueType>
								<Status>Specified</Status>
							</KValue>
						</KTableSet>
						<KTableSet OwnerType="EquilibriumRxnObject" OwnerName="MeOH" Type="ParamSet">
							<Temperature OwnerType="EquilibriumRxnObject" OwnerName="MeOH" Type="Param">
								<Value>204.444444</Value>
								<ValueType>Real</ValueType>
								<Status>Specified</Status>
							</Temperature>
							<KValue OwnerType="EquilibriumRxnObject" OwnerName="MeOH" Type="Param">
								<Value>0.014413</Value>
								<ValueType>Real</ValueType>
								<Status>Specified</Status>
							</KValue>
						</KTableSet>
						<KTableSet OwnerType="EquilibriumRxnObject" OwnerName="MeOH" Type="ParamSet">
							<Temperature OwnerType="EquilibriumRxnObject" OwnerName="MeOH" Type="Param">
								<Value>260</Value>
								<ValueType>Real</ValueType>
								<Status>Specified</Status>
							</Temperature>
							<KValue OwnerType="EquilibriumRxnObject" OwnerName="MeOH" Type="Param">
								<Value>0.0011083</Value>
								<ValueType>Real</ValueType>
								<Status>Specified</Status>
							</KValue>
						</KTableSet>
						<KTableSet OwnerType="EquilibriumRxnObject" OwnerName="MeOH" Type="ParamSet">
							<Temperature OwnerType="EquilibriumRxnObject" OwnerName="MeOH" Type="Param">
								<Value>315.555556</Value>
								<ValueType>Real</ValueType>
								<Status>Specified</Status>
							</Temperature>
							<KValue OwnerType="EquilibriumRxnObject" OwnerName="MeOH" Type="Param">
								<Value>0.00013421</Value>
								<ValueType>Real</ValueType>
								<Status>Specified</Status>
							</KValue>
						</KTableSet>
						<KTableSet OwnerType="EquilibriumRxnObject" OwnerName="MeOH" Type="ParamSet">
							<Temperature OwnerType="EquilibriumRxnObject" OwnerName="MeOH" Type="Param">
								<Value>371.111111</Value>
								<ValueType>Real</ValueType>
								<Status>Specified</Status>
							</Temperature>
							<KValue OwnerType="EquilibriumRxnObject" OwnerName="MeOH" Type="Param">
								<Value>2.2891e-05</Value>
								<ValueType>Real</ValueType>
								<Status>Specified</Status>
							</KValue>
						</KTableSet>
						<KTableSet OwnerType="EquilibriumRxnObject" OwnerName="MeOH" Type="ParamSet">
							<Temperature OwnerType="EquilibriumRxnObject" OwnerName="MeOH" Type="Param">
								<Value>426.666667</Value>
								<ValueType>Real</ValueType>
								<Status>Specified</Status>
							</Temperature>
							<KValue OwnerType="EquilibriumRxnObject" OwnerName="MeOH" Type="Param">
								<Value>5.0914e-06</Value>
								<ValueType>Real</ValueType>
								<Status>Specified</Status>
							</KValue>
						</KTableSet>
						<KTableSet OwnerType="EquilibriumRxnObject" OwnerName="MeOH" Type="ParamSet">
							<Temperature OwnerType="EquilibriumRxnObject" OwnerName="MeOH" Type="Param">
								<Value>482.222222</Value>
								<ValueType>Real</ValueType>
								<Status>Specified</Status>
							</Temperature>
							<KValue OwnerType="EquilibriumRxnObject" OwnerName="MeOH" Type="Param">
								<Value>1.3971e-06</Value>
								<ValueType>Real</ValueType>
								<Status>Specified</Status>
							</KValue>
						</KTableSet>
						<KTableSet OwnerType="EquilibriumRxnObject" OwnerName="MeOH" Type="ParamSet">
							<Temperature OwnerType="EquilibriumRxnObject" OwnerName="MeOH" Type="Param">
								<Value>537.777778</Value>
								<ValueType>Real</ValueType>
								<Status>Specified</Status>
							</Temperature>
							<KValue OwnerType="EquilibriumRxnObject" OwnerName="MeOH" Type="Param">
								<Value>4.5412e-07</Value>
								<ValueType>Real</ValueType>
								<Status>Specified</Status>
							</KValue>
						</KTableSet>
						<KTableSet OwnerType="EquilibriumRxnObject" OwnerName="MeOH" Type="ParamSet">
							<Temperature OwnerType="EquilibriumRxnObject" OwnerName="MeOH" Type="Param">
								<Value>593.333333</Value>
								<ValueType>Real</ValueType>
								<Status>Specified</Status>
							</Temperature>
							<KValue OwnerType="EquilibriumRxnObject" OwnerName="MeOH" Type="Param">
								<Value>1.6955e-07</Value>
								<ValueType>Real</ValueType>
								<Status>Specified</Status>
							</KValue>
						</KTableSet>
						<KTableSet OwnerType="EquilibriumRxnObject" OwnerName="MeOH" Type="ParamSet">
							<Temperature OwnerType="EquilibriumRxnObject" OwnerName="MeOH" Type="Param">
								<Value>648.888889</Value>
								<ValueType>Real</ValueType>
								<Status>Specified</Status>
							</Temperature>
							<KValue OwnerType="EquilibriumRxnObject" OwnerName="MeOH" Type="Param">
								<Value>7.1015e-08</Value>
								<ValueType>Real</ValueType>
								<Status>Specified</Status>
							</KValue>
						</KTableSet>
						<KTableSet OwnerType="EquilibriumRxnObject" OwnerName="MeOH" Type="ParamSet">
							<Temperature OwnerType="EquilibriumRxnObject" OwnerName="MeOH" Type="Param">
								<Value>704.444444</Value>
								<ValueType>Real</ValueType>
								<Status>Specified</Status>
							</Temperature>
							<KValue OwnerType="EquilibriumRxnObject" OwnerName="MeOH" Type="Param">
								<Value>3.2755e-08</Value>
								<ValueType>Real</ValueType>
								<Status>Specified</Status>
							</KValue>
						</KTableSet>
						<KTableSet OwnerType="EquilibriumRxnObject" OwnerName="MeOH" Type="ParamSet">
							<Temperature OwnerType="EquilibriumRxnObject" OwnerName="MeOH" Type="Param">
								<Value>760</Value>
								<ValueType>Real</ValueType>
								<Status>Specified</Status>
							</Temperature>
							<KValue OwnerType="EquilibriumRxnObject" OwnerName="MeOH" Type="Param">
								<Value>1.6394e-08</Value>
								<ValueType>Real</ValueType>
								<Status>Specified</Status>
							</KValue>
						</KTableSet>
						<KTableSet OwnerType="EquilibriumRxnObject" OwnerName="MeOH" Type="ParamSet">
							<Temperature OwnerType="EquilibriumRxnObject" OwnerName="MeOH" Type="Param">
								<Value>815.555556</Value>
								<ValueType>Real</ValueType>
								<Status>Specified</Status>
							</Temperature>
							<KValue OwnerType="EquilibriumRxnObject" OwnerName="MeOH" Type="Param">
								<Value>8.7987e-09</Value>
								<ValueType>Real</ValueType>
								<Status>Specified</Status>
							</KValue>
						</KTableSet>
						<ActiveCheck OwnerType="EquilibriumRxnObject" OwnerName="MeOH" Type="Param">
							<Value>True</Value>
							<ValueName>ActiveCheck</ValueName>
							<ValueType>Boolean</ValueType>
							<Status>Specified</Status>
						</ActiveCheck>
					</KTableList>
					<KineticSource OwnerType="EquilibriumRxnObject" OwnerName="MeOH" Type="Param">
						<Value>4</Value>
						<ValueType>Real</ValueType>
						<Status>Specified</Status>
					</KineticSource>
					<AutoDetect OwnerType="EquilibriumRxnObject" OwnerName="MeOH" Type="Param">
						<Value>True</Value>
						<ValueName>AutoDetect</ValueName>
						<ValueType>Boolean</ValueType>
						<Status>Specified</Status>
					</AutoDetect>
				</Reaction>
				<Reaction OwnerType="RxnPackageManagerObject" OwnerName="" Type="ParamSet">
					<ReactionType OwnerType="EquilibriumRxnObject" OwnerName="DME" Type="Param">
						<Value>EquilibriumRxnObject</Value>
						<ValueName>ReactionType</ValueName>
						<ValueType>Text</ValueType>
						<Status>Specified</Status>
					</ReactionType>
					<ReactionName OwnerType="EquilibriumRxnObject" OwnerName="DME" Type="Param">
						<Value>DME</Value>
						<ValueName>ReactionName</ValueName>
						<ValueType>Text</ValueType>
						<Status>Specified</Status>
					</ReactionName>
					<SetReactantSource OwnerType="EquilibriumRxnObject" OwnerName="DME" Type="Param">
						<Value>0</Value>
						<ValueName>SetReactantSource</ValueName>
						<ValueType>Text</ValueType>
						<Status>Specified</Status>
					</SetReactantSource>
					<ReactantList OwnerType="EquilibriumRxnObject" OwnerName="DME" Type="ParamSet">
						<NumberOfReactants OwnerType="EquilibriumRxnObject" OwnerName="DME" Type="Param">
							<Value>4</Value>
							<ValueType>Real</ValueType>
							<Status>Specified</Status>
						</NumberOfReactants>
						<Reactant OwnerType="EquilibriumRxnObject" OwnerName="DME" Type="ParamSet">
							<ComponentName OwnerType="EquilibriumRxnObject" OwnerName="DME" Type="Param">
								<Value>diM-Ether</Value>
								<ValueName>ComponentName</ValueName>
								<ValueType>Text</ValueType>
								<Status>Specified</Status>
							</ComponentName>
							<StoichCoeff OwnerType="EquilibriumRxnObject" OwnerName="DME" Type="Param">
								<Value>-1</Value>
								<ValueType>Real</ValueType>
								<Status>Specified</Status>
							</StoichCoeff>
						</Reactant>
						<Reactant OwnerType="EquilibriumRxnObject" OwnerName="DME" Type="ParamSet">
							<ComponentName OwnerType="EquilibriumRxnObject" OwnerName="DME" Type="Param">
								<Value>CO</Value>
								<ValueName>ComponentName</ValueName>
								<ValueType>Text</ValueType>
								<Status>Specified</Status>
							</ComponentName>
							<StoichCoeff OwnerType="EquilibriumRxnObject" OwnerName="DME" Type="Param">
								<Value>2</Value>
								<ValueType>Real</ValueType>
								<Status>Specified</Status>
							</StoichCoeff>
						</Reactant>
						<Reactant OwnerType="EquilibriumRxnObject" OwnerName="DME" Type="ParamSet">
							<ComponentName OwnerType="EquilibriumRxnObject" OwnerName="DME" Type="Param">
								<Value>Hydrogen</Value>
								<ValueName>ComponentName</ValueName>
								<ValueType>Text</ValueType>
								<Status>Specified</Status>
							</ComponentName>
							<StoichCoeff OwnerType="EquilibriumRxnObject" OwnerName="DME" Type="Param">
								<Value>4</Value>
								<ValueType>Real</ValueType>
								<Status>Specified</Status>
							</StoichCoeff>
						</Reactant>
						<Reactant OwnerType="EquilibriumRxnObject" OwnerName="DME" Type="ParamSet">
							<ComponentName OwnerType="EquilibriumRxnObject" OwnerName="DME" Type="Param">
								<Value>H2O</Value>
								<ValueName>ComponentName</ValueName>
								<ValueType>Text</ValueType>
								<Status>Specified</Status>
							</ComponentName>
							<StoichCoeff OwnerType="EquilibriumRxnObject" OwnerName="DME" Type="Param">
								<Value>-1</Value>
								<ValueType>Real</ValueType>
								<Status>Specified</Status>
							</StoichCoeff>
						</Reactant>
					</ReactantList>
					<Basis OwnerType="EquilibriumRxnObject" OwnerName="DME" Type="Param">
						<Value>Activity</Value>
						<ValueName>Basis</ValueName>
						<ValueType>Text</ValueType>
						<Status>Specified</Status>
					</Basis>
					<Phase OwnerType="EquilibriumRxnObject" OwnerName="DME" Type="Param">
						<Value>VapourPhase</Value>
						<ValueName>Phase</ValueName>
						<ValueType>Text</ValueType>
						<Status>Specified</Status>
					</Phase>
					<MinTemperature OwnerType="EquilibriumRxnObject" OwnerName="DME" Type="Param">
						<Value>-273.15</Value>
						<ValueType>Real</ValueType>
						<Status>Specified</Status>
					</MinTemperature>
					<MaxTemperature OwnerType="EquilibriumRxnObject" OwnerName="DME" Type="Param">
						<Value>3000</Value>
						<ValueType>Real</ValueType>
						<Status>Specified</Status>
					</MaxTemperature>
					<EquilibriumConsCoeff OwnerType="EquilibriumRxnObject" OwnerName="DME" Type="ParamSet">
						<EquilibriumConsCoeffSet OwnerType="EquilibriumRxnObject" OwnerName="DME" Type="ParamSet">
						</EquilibriumConsCoeffSet>
						<EquilibriumConsCoeffSet OwnerType="EquilibriumRxnObject" OwnerName="DME" Type="ParamSet">
						</EquilibriumConsCoeffSet>
						<EquilibriumConsCoeffSet OwnerType="EquilibriumRxnObject" OwnerName="DME" Type="ParamSet">
						</EquilibriumConsCoeffSet>
						<EquilibriumConsCoeffSet OwnerType="EquilibriumRxnObject" OwnerName="DME" Type="ParamSet">
						</EquilibriumConsCoeffSet>
						<EquilibriumConsCoeffSet OwnerType="EquilibriumRxnObject" OwnerName="DME" Type="ParamSet">
						</EquilibriumConsCoeffSet>
						<EquilibriumConsCoeffSet OwnerType="EquilibriumRxnObject" OwnerName="DME" Type="ParamSet">
						</EquilibriumConsCoeffSet>
						<EquilibriumConsCoeffSet OwnerType="EquilibriumRxnObject" OwnerName="DME" Type="ParamSet">
						</EquilibriumConsCoeffSet>
						<EquilibriumConsCoeffSet OwnerType="EquilibriumRxnObject" OwnerName="DME" Type="ParamSet">
						</EquilibriumConsCoeffSet>
					</EquilibriumConsCoeff>
					<FractionalApproach OwnerType="EquilibriumRxnObject" OwnerName="DME" Type="ParamSet">
					</FractionalApproach>
					<FixedKeqConstant OwnerType="EquilibriumRxnObject" OwnerName="DME" Type="ParamSet">
						<ConstantKLabel OwnerType="EquilibriumRxnObject" OwnerName="DME" Type="Param">
							<Value>Keq</Value>
							<ValueName>ConstantKLabel</ValueName>
							<ValueType>Text</ValueType>
							<Status>Calculated</Status>
						</ConstantKLabel>
						<ConstantKLogCheck OwnerType="EquilibriumRxnObject" OwnerName="DME" Type="Param">
							<Value>False</Value>
							<ValueName>ConstantKLogCheck</ValueName>
							<ValueType>Boolean</ValueType>
							<Status>Specified</Status>
						</ConstantKLogCheck>
					</FixedKeqConstant>
					<KineticSource OwnerType="EquilibriumRxnObject" OwnerName="DME" Type="Param">
						<Value>2</Value>
						<ValueType>Real</ValueType>
						<Status>Specified</Status>
					</KineticSource>
					<AutoDetect OwnerType="EquilibriumRxnObject" OwnerName="DME" Type="Param">
						<Value>True</Value>
						<ValueName>AutoDetect</ValueName>
						<ValueType>Boolean</ValueType>
						<Status>Specified</Status>
					</AutoDetect>
				</Reaction>
				<Reaction OwnerType="RxnPackageManagerObject" OwnerName="" Type="ParamSet">
					<ReactionType OwnerType="LHKineticRxnObject" OwnerName="RWGS" Type="Param">
						<Value>LHKineticRxnObject</Value>
						<ValueName>ReactionType</ValueName>
						<ValueType>Text</ValueType>
						<Status>Specified</Status>
					</ReactionType>
					<ReactionName OwnerType="LHKineticRxnObject" OwnerName="RWGS" Type="Param">
						<Value>RWGS</Value>
						<ValueName>ReactionName</ValueName>
						<ValueType>Text</ValueType>
						<Status>Specified</Status>
					</ReactionName>
					<SetReactantSource OwnerType="LHKineticRxnObject" OwnerName="RWGS" Type="Param">
						<Value>0</Value>
						<ValueName>SetReactantSource</ValueName>
						<ValueType>Text</ValueType>
						<Status>Specified</Status>
					</SetReactantSource>
					<KineticBasis OwnerType="LHKineticRxnObject" OwnerName="RWGS" Type="ParamSet">
						<ReactionName OwnerType="LHKineticRxnObject" OwnerName="RWGS" Type="Param">
							<Value>RWGS</Value>
							<ValueName>ReactionName</ValueName>
							<ValueType>Text</ValueType>
							<Status>Specified</Status>
						</ReactionName>
						<SetReactantSource OwnerType="LHKineticRxnObject" OwnerName="RWGS" Type="Param">
							<Value>0</Value>
							<ValueName>SetReactantSource</ValueName>
							<ValueType>Text</ValueType>
							<Status>Specified</Status>
						</SetReactantSource>
						<ReactantList OwnerType="LHKineticRxnObject" OwnerName="RWGS" Type="ParamSet">
							<NumberOfReactants OwnerType="LHKineticRxnObject" OwnerName="RWGS" Type="Param">
								<Value>5</Value>
								<ValueType>Real</ValueType>
								<Status>Specified</Status>
							</NumberOfReactants>
							<Reactant OwnerType="LHKineticRxnObject" OwnerName="RWGS" Type="ParamSet">
								<ComponentName OwnerType="LHKineticRxnObject" OwnerName="RWGS" Type="Param">
									<Value>CO</Value>
									<ValueName>ComponentName</ValueName>
									<ValueType>Text</ValueType>
									<Status>Specified</Status>
								</ComponentName>
								<StoichCoeff OwnerType="LHKineticRxnObject" OwnerName="RWGS" Type="Param">
									<Value>1</Value>
									<ValueType>Real</ValueType>
									<Status>Specified</Status>
								</StoichCoeff>
								<ForwardOrder OwnerType="LHKineticRxnObject" OwnerName="RWGS" Type="Param">
									<Value>0</Value>
									<ValueType>Real</ValueType>
									<Status>Specified</Status>
								</ForwardOrder>
								<ReverseOrder OwnerType="LHKineticRxnObject" OwnerName="RWGS" Type="Param">
									<Value>1</Value>
									<ValueType>Real</ValueType>
									<Status>Specified</Status>
								</ReverseOrder>
							</Reactant>
							<Reactant OwnerType="LHKineticRxnObject" OwnerName="RWGS" Type="ParamSet">
								<ComponentName OwnerType="LHKineticRxnObject" OwnerName="RWGS" Type="Param">
									<Value>Hydrogen</Value>
									<ValueName>ComponentName</ValueName>
									<ValueType>Text</ValueType>
									<Status>Specified</Status>
								</ComponentName>
								<StoichCoeff OwnerType="LHKineticRxnObject" OwnerName="RWGS" Type="Param">
									<Value>-1</Value>
									<ValueType>Real</ValueType>
									<Status>Specified</Status>
								</StoichCoeff>
								<ForwardOrder OwnerType="LHKineticRxnObject" OwnerName="RWGS" Type="Param">
									<Value>1</Value>
									<ValueType>Real</ValueType>
									<Status>Specified</Status>
								</ForwardOrder>
								<ReverseOrder OwnerType="LHKineticRxnObject" OwnerName="RWGS" Type="Param">
									<Value>0</Value>
									<ValueType>Real</ValueType>
									<Status>Specified</Status>
								</ReverseOrder>
							</Reactant>
							<Reactant OwnerType="LHKineticRxnObject" OwnerName="RWGS" Type="ParamSet">
								<ComponentName OwnerType="LHKineticRxnObject" OwnerName="RWGS" Type="Param">
									<Value>Methanol</Value>
									<ValueName>ComponentName</ValueName>
									<ValueType>Text</ValueType>
									<Status>Specified</Status>
								</ComponentName>
								<StoichCoeff OwnerType="LHKineticRxnObject" OwnerName="RWGS" Type="Param">
									<Value>0</Value>
									<ValueType>Real</ValueType>
									<Status>Specified</Status>
								</StoichCoeff>
								<ForwardOrder OwnerType="LHKineticRxnObject" OwnerName="RWGS" Type="Param">
									<Value>0</Value>
									<ValueType>Real</ValueType>
									<Status>Specified</Status>
								</ForwardOrder>
								<ReverseOrder OwnerType="LHKineticRxnObject" OwnerName="RWGS" Type="Param">
									<Value>0</Value>
									<ValueType>Real</ValueType>
									<Status>Specified</Status>
								</ReverseOrder>
							</Reactant>
							<Reactant OwnerType="LHKineticRxnObject" OwnerName="RWGS" Type="ParamSet">
								<ComponentName OwnerType="LHKineticRxnObject" OwnerName="RWGS" Type="Param">
									<Value>CO2</Value>
									<ValueName>ComponentName</ValueName>
									<ValueType>Text</ValueType>
									<Status>Specified</Status>
								</ComponentName>
								<StoichCoeff OwnerType="LHKineticRxnObject" OwnerName="RWGS" Type="Param">
									<Value>-1</Value>
									<ValueType>Real</ValueType>
									<Status>Specified</Status>
								</StoichCoeff>
								<ForwardOrder OwnerType="LHKineticRxnObject" OwnerName="RWGS" Type="Param">
									<Value>1</Value>
									<ValueType>Real</ValueType>
									<Status>Specified</Status>
								</ForwardOrder>
								<ReverseOrder OwnerType="LHKineticRxnObject" OwnerName="RWGS" Type="Param">
									<Value>0</Value>
									<ValueType>Real</ValueType>
									<Status>Specified</Status>
								</ReverseOrder>
							</Reactant>
							<Reactant OwnerType="LHKineticRxnObject" OwnerName="RWGS" Type="ParamSet">
								<ComponentName OwnerType="LHKineticRxnObject" OwnerName="RWGS" Type="Param">
									<Value>H2O</Value>
									<ValueName>ComponentName</ValueName>
									<ValueType>Text</ValueType>
									<Status>Specified</Status>
								</ComponentName>
								<StoichCoeff OwnerType="LHKineticRxnObject" OwnerName="RWGS" Type="Param">
									<Value>1</Value>
									<ValueType>Real</ValueType>
									<Status>Specified</Status>
								</StoichCoeff>
								<ForwardOrder OwnerType="LHKineticRxnObject" OwnerName="RWGS" Type="Param">
									<Value>0</Value>
									<ValueType>Real</ValueType>
									<Status>Specified</Status>
								</ForwardOrder>
								<ReverseOrder OwnerType="LHKineticRxnObject" OwnerName="RWGS" Type="Param">
									<Value>1</Value>
									<ValueType>Real</ValueType>
									<Status>Specified</Status>
								</ReverseOrder>
							</Reactant>
						</ReactantList>
						<Basis OwnerType="LHKineticRxnObject" OwnerName="RWGS" Type="Param">
							<Value>Fugacity</Value>
							<ValueName>Basis</ValueName>
							<ValueType>Text</ValueType>
							<Status>Specified</Status>
						</Basis>
						<BaseComponent OwnerType="LHKineticRxnObject" OwnerName="RWGS" Type="Param">
							<Value>Hydrogen</Value>
							<ValueName>BaseComponent</ValueName>
							<ValueType>Text</ValueType>
							<Status>Specified</Status>
						</BaseComponent>
						<Phase OwnerType="LHKineticRxnObject" OwnerName="RWGS" Type="Param">
							<Value>Overall</Value>
							<ValueName>Phase</ValueName>
							<ValueType>Text</ValueType>
							<Status>Specified</Status>
						</Phase>
						<MinTemperature OwnerType="LHKineticRxnObject" OwnerName="RWGS" Type="Param">
							<Value>-273.15</Value>
							<ValueType>Real</ValueType>
							<Status>Specified</Status>
						</MinTemperature>
						<MaxTemperature OwnerType="LHKineticRxnObject" OwnerName="RWGS" Type="Param">
							<Value>3000</Value>
							<ValueType>Real</ValueType>
							<Status>Specified</Status>
						</MaxTemperature>
						<BasisUnits OwnerType="LHKineticRxnObject" OwnerName="RWGS" Type="Param">
							<Value>bar</Value>
							<ValueName>BasisUnits</ValueName>
							<ValueType>Text</ValueType>
							<Status>Specified</Status>
						</BasisUnits>
						<RateUnits OwnerType="LHKineticRxnObject" OwnerName="RWGS" Type="Param">
							<Value>kgmole/m3-h</Value>
							<ValueName>RateUnits</ValueName>
							<ValueType>Text</ValueType>
							<Status>Specified</Status>
						</RateUnits>
						<KineticConsCoeff OwnerType="LHKineticRxnObject" OwnerName="RWGS" Type="ParamSet">
							<FwdFrequencyFactor OwnerType="LHKineticRxnObject" OwnerName="RWGS" Type="Param">
								<Value>2.0048e+09</Value>
								<ValueType>Real</ValueType>
								<Status>Specified</Status>
							</FwdFrequencyFactor>
							<FwdActivationEnergy OwnerType="LHKineticRxnObject" OwnerName="RWGS" Type="Param">
								<Value>73300</Value>
								<ValueType>Real</ValueType>
								<Status>Specified</Status>
							</FwdActivationEnergy>
							<FwdAlpha OwnerType="LHKineticRxnObject" OwnerName="RWGS" Type="Param">
								<Value>0</Value>
								<ValueType>Real</ValueType>
								<Status>Specified</Status>
							</FwdAlpha>
							<RevFrequencyFactor OwnerType="LHKineticRxnObject" OwnerName="RWGS" Type="Param">
								<Value>18753000</Value>
								<ValueType>Real</ValueType>
								<Status>Specified</Status>
							</RevFrequencyFactor>
							<RevActivationEnergy OwnerType="LHKineticRxnObject" OwnerName="RWGS" Type="Param">
								<Value>33600</Value>
								<ValueType>Real</ValueType>
								<Status>Specified</Status>
							</RevActivationEnergy>
						</KineticConsCoeff>
					</KineticBasis>
					<NumberOfRows OwnerType="LHKineticRxnObject" OwnerName="RWGS" Type="Param">
						<Value>6</Value>
						<ValueType>Real</ValueType>
						<Status>Specified</Status>
					</NumberOfRows>
					<NumberOfReactants OwnerType="LHKineticRxnObject" OwnerName="RWGS" Type="Param">
						<Value>5</Value>
						<ValueType>Real</ValueType>
						<Status>Specified</Status>
					</NumberOfReactants>
					<PreFactor OwnerType="LHKineticRxnObject" OwnerName="RWGS" Type="Param">
						<Value>1</Value>
						<ValueType>Real</ValueType>
						<Status>Specified</Status>
					</PreFactor>
					<ActivationEnergy OwnerType="LHKineticRxnObject" OwnerName="RWGS" Type="Param">
						<Value>0</Value>
						<ValueType>Real</ValueType>
						<Status>Specified</Status>
					</ActivationEnergy>
					<Exponents OwnerType="LHKineticRxnObject" OwnerName="RWGS" Type="Param">
						<Value>0</Value>
						<ValueType>Real</ValueType>
						<Status>Specified</Status>
					</Exponents>
					<Exponents OwnerType="LHKineticRxnObject" OwnerName="RWGS" Type="Param">
						<Value>0.5</Value>
						<ValueType>Real</ValueType>
						<Status>Specified</Status>
					</Exponents>
					<Exponents OwnerType="LHKineticRxnObject" OwnerName="RWGS" Type="Param">
						<Value>0</Value>
						<ValueType>Real</ValueType>
						<Status>Specified</Status>
					</Exponents>
					<Exponents OwnerType="LHKineticRxnObject" OwnerName="RWGS" Type="Param">
						<Value>0</Value>
						<ValueType>Real</ValueType>
						<Status>Specified</Status>
					</Exponents>
					<Exponents OwnerType="LHKineticRxnObject" OwnerName="RWGS" Type="Param">
						<Value>0</Value>
						<ValueType>Real</ValueType>
						<Status>Specified</Status>
					</Exponents>
					<PreFactor OwnerType="LHKineticRxnObject" OwnerName="RWGS" Type="Param">
						<Value>0.0015401</Value>
						<ValueType>Real</ValueType>
						<Status>Specified</Status>
					</PreFactor>
					<ActivationEnergy OwnerType="LHKineticRxnObject" OwnerName="RWGS" Type="Param">
						<Value>-14936</Value>
						<ValueType>Real</ValueType>
						<Status>Specified</Status>
					</ActivationEnergy>
					<Exponents OwnerType="LHKineticRxnObject" OwnerName="RWGS" Type="Param">
						<Value>1</Value>
						<ValueType>Real</ValueType>
						<Status>Specified</Status>
					</Exponents>
					<Exponents OwnerType="LHKineticRxnObject" OwnerName="RWGS" Type="Param">
						<Value>0.5</Value>
						<ValueType>Real</ValueType>
						<Status>Specified</Status>
					</Exponents>
					<Exponents OwnerType="LHKineticRxnObject" OwnerName="RWGS" Type="Param">
						<Value>0</Value>
						<ValueType>Real</ValueType>
						<Status>Specified</Status>
					</Exponents>
					<Exponents OwnerType="LHKineticRxnObject" OwnerName="RWGS" Type="Param">
						<Value>0</Value>
						<ValueType>Real</ValueType>
						<Status>Specified</Status>
					</Exponents>
					<Exponents OwnerType="LHKineticRxnObject" OwnerName="RWGS" Type="Param">
						<Value>0</Value>
						<ValueType>Real</ValueType>
						<Status>Specified</Status>
					</Exponents>
					<PreFactor OwnerType="LHKineticRxnObject" OwnerName="RWGS" Type="Param">
						<Value>8.2062e-09</Value>
						<ValueType>Real</ValueType>
						<Status>Specified</Status>
					</PreFactor>
					<ActivationEnergy OwnerType="LHKineticRxnObject" OwnerName="RWGS" Type="Param">
						<Value>-76595</Value>
						<ValueType>Real</ValueType>
						<Status>Specified</Status>
					</ActivationEnergy>
					<Exponents OwnerType="LHKineticRxnObject" OwnerName="RWGS" Type="Param">
						<Value>0</Value>
						<ValueType>Real</ValueType>
						<Status>Specified</Status>
					</Exponents>
					<Exponents OwnerType="LHKineticRxnObject" OwnerName="RWGS" Type="Param">
						<Value>0.5</Value>
						<ValueType>Real</ValueType>
						<Status>Specified</Status>
					</Exponents>
					<Exponents OwnerType="LHKineticRxnObject" OwnerName="RWGS" Type="Param">
						<Value>0</Value>
						<ValueType>Real</ValueType>
						<Status>Specified</Status>
					</Exponents>
					<Exponents OwnerType="LHKineticRxnObject" OwnerName="RWGS" Type="Param">
						<Value>1</Value>
						<ValueType>Real</ValueType>
						<Status>Specified</Status>
					</Exponents>
					<Exponents OwnerType="LHKineticRxnObject" OwnerName="RWGS" Type="Param">
						<Value>0</Value>
						<ValueType>Real</ValueType>
						<Status>Specified</Status>
					</Exponents>
					<PreFactor OwnerType="LHKineticRxnObject" OwnerName="RWGS" Type="Param">
						<Value>3.8182e-09</Value>
						<ValueType>Real</ValueType>
						<Status>Specified</Status>
					</PreFactor>
					<ActivationEnergy OwnerType="LHKineticRxnObject" OwnerName="RWGS" Type="Param">
						<Value>-97350</Value>
						<ValueType>Real</ValueType>
						<Status>Specified</Status>
					</ActivationEnergy>
					<Exponents OwnerType="LHKineticRxnObject" OwnerName="RWGS" Type="Param">
						<Value>0</Value>
						<ValueType>Real</ValueType>
						<Status>Specified</Status>
					</Exponents>
					<Exponents OwnerType="LHKineticRxnObject" OwnerName="RWGS" Type="Param">
						<Value>0</Value>
						<ValueType>Real</ValueType>
						<Status>Specified</Status>
					</Exponents>
					<Exponents OwnerType="LHKineticRxnObject" OwnerName="RWGS" Type="Param">
						<Value>0</Value>
						<ValueType>Real</ValueType>
						<Status>Specified</Status>
					</Exponents>
					<Exponents OwnerType="LHKineticRxnObject" OwnerName="RWGS" Type="Param">
						<Value>0</Value>
						<ValueType>Real</ValueType>
						<Status>Specified</Status>
					</Exponents>
					<Exponents OwnerType="LHKineticRxnObject" OwnerName="RWGS" Type="Param">
						<Value>1</Value>
						<ValueType>Real</ValueType>
						<Status>Specified</Status>
					</Exponents>
					<PreFactor OwnerType="LHKineticRxnObject" OwnerName="RWGS" Type="Param">
						<Value>5.8804e-12</Value>
						<ValueType>Real</ValueType>
						<Status>Specified</Status>
					</PreFactor>
					<ActivationEnergy OwnerType="LHKineticRxnObject" OwnerName="RWGS" Type="Param">
						<Value>-112290</Value>
						<ValueType>Real</ValueType>
						<Status>Specified</Status>
					</ActivationEnergy>
					<Exponents OwnerType="LHKineticRxnObject" OwnerName="RWGS" Type="Param">
						<Value>1</Value>
						<ValueType>Real</ValueType>
						<Status>Specified</Status>
					</Exponents>
					<Exponents OwnerType="LHKineticRxnObject" OwnerName="RWGS" Type="Param">
						<Value>0</Value>
						<ValueType>Real</ValueType>
						<Status>Specified</Status>
					</Exponents>
					<Exponents OwnerType="LHKineticRxnObject" OwnerName="RWGS" Type="Param">
						<Value>0</Value>
						<ValueType>Real</ValueType>
						<Status>Specified</Status>
					</Exponents>
					<Exponents OwnerType="LHKineticRxnObject" OwnerName="RWGS" Type="Param">
						<Value>0</Value>
						<ValueType>Real</ValueType>
						<Status>Specified</Status>
					</Exponents>
					<Exponents OwnerType="LHKineticRxnObject" OwnerName="RWGS" Type="Param">
						<Value>1</Value>
						<ValueType>Real</ValueType>
						<Status>Specified</Status>
					</Exponents>
					<PreFactor OwnerType="LHKineticRxnObject" OwnerName="RWGS" Type="Param">
						<Value>3.1333e-17</Value>
						<ValueType>Real</ValueType>
						<Status>Specified</Status>
					</PreFactor>
					<ActivationEnergy OwnerType="LHKineticRxnObject" OwnerName="RWGS" Type="Param">
						<Value>-173940</Value>
						<ValueType>Real</ValueType>
						<Status>Specified</Status>
					</ActivationEnergy>
					<Exponents OwnerType="LHKineticRxnObject" OwnerName="RWGS" Type="Param">
						<Value>0</Value>
						<ValueType>Real</ValueType>
						<Status>Specified</Status>
					</Exponents>
					<Exponents OwnerType="LHKineticRxnObject" OwnerName="RWGS" Type="Param">
						<Value>0</Value>
						<ValueType>Real</ValueType>
						<Status>Specified</Status>
					</Exponents>
					<Exponents OwnerType="LHKineticRxnObject" OwnerName="RWGS" Type="Param">
						<Value>0</Value>
						<ValueType>Real</ValueType>
						<Status>Specified</Status>
					</Exponents>
					<Exponents OwnerType="LHKineticRxnObject" OwnerName="RWGS" Type="Param">
						<Value>1</Value>
						<ValueType>Real</ValueType>
						<Status>Specified</Status>
					</Exponents>
					<Exponents OwnerType="LHKineticRxnObject" OwnerName="RWGS" Type="Param">
						<Value>1</Value>
						<ValueType>Real</ValueType>
						<Status>Specified</Status>
					</Exponents>
					<DenominatorExponents OwnerType="LHKineticRxnObject" OwnerName="RWGS" Type="Param">
						<Value>1</Value>
						<ValueType>Real</ValueType>
						<Status>Adjustable</Status>
					</DenominatorExponents>
				</Reaction>
				<Reaction OwnerType="RxnPackageManagerObject" OwnerName="" Type="ParamSet">
					<ReactionType OwnerType="LHKineticRxnObject" OwnerName="CO2/MeOH" Type="Param">
						<Value>LHKineticRxnObject</Value>
						<ValueName>ReactionType</ValueName>
						<ValueType>Text</ValueType>
						<Status>Specified</Status>
					</ReactionType>
					<ReactionName OwnerType="LHKineticRxnObject" OwnerName="CO2/MeOH" Type="Param">
						<Value>CO2/MeOH</Value>
						<ValueName>ReactionName</ValueName>
						<ValueType>Text</ValueType>
						<Status>Specified</Status>
					</ReactionName>
					<SetReactantSource OwnerType="LHKineticRxnObject" OwnerName="CO2/MeOH" Type="Param">
						<Value>0</Value>
						<ValueName>SetReactantSource</ValueName>
						<ValueType>Text</ValueType>
						<Status>Specified</Status>
					</SetReactantSource>
					<KineticBasis OwnerType="LHKineticRxnObject" OwnerName="CO2/MeOH" Type="ParamSet">
						<ReactionName OwnerType="LHKineticRxnObject" OwnerName="CO2/MeOH" Type="Param">
							<Value>CO2/MeOH</Value>
							<ValueName>ReactionName</ValueName>
							<ValueType>Text</ValueType>
							<Status>Specified</Status>
						</ReactionName>
						<SetReactantSource OwnerType="LHKineticRxnObject" OwnerName="CO2/MeOH" Type="Param">
							<Value>0</Value>
							<ValueName>SetReactantSource</ValueName>
							<ValueType>Text</ValueType>
							<Status>Specified</Status>
						</SetReactantSource>
						<ReactantList OwnerType="LHKineticRxnObject" OwnerName="CO2/MeOH" Type="ParamSet">
							<NumberOfReactants OwnerType="LHKineticRxnObject" OwnerName="CO2/MeOH" Type="Param">
								<Value>5</Value>
								<ValueType>Real</ValueType>
								<Status>Specified</Status>
							</NumberOfReactants>
							<Reactant OwnerType="LHKineticRxnObject" OwnerName="CO2/MeOH" Type="ParamSet">
								<ComponentName OwnerType="LHKineticRxnObject" OwnerName="CO2/MeOH" Type="Param">
									<Value>CO</Value>
									<ValueName>ComponentName</ValueName>
									<ValueType>Text</ValueType>
									<Status>Specified</Status>
								</ComponentName>
								<StoichCoeff OwnerType="LHKineticRxnObject" OwnerName="CO2/MeOH" Type="Param">
									<Value>0</Value>
									<ValueType>Real</ValueType>
									<Status>Specified</Status>
								</StoichCoeff>
								<ForwardOrder OwnerType="LHKineticRxnObject" OwnerName="CO2/MeOH" Type="Param">
									<Value>0</Value>
									<ValueType>Real</ValueType>
									<Status>Specified</Status>
								</ForwardOrder>
								<ReverseOrder OwnerType="LHKineticRxnObject" OwnerName="CO2/MeOH" Type="Param">
									<Value>0</Value>
									<ValueType>Real</ValueType>
									<Status>Specified</Status>
								</ReverseOrder>
							</Reactant>
							<Reactant OwnerType="LHKineticRxnObject" OwnerName="CO2/MeOH" Type="ParamSet">
								<ComponentName OwnerType="LHKineticRxnObject" OwnerName="CO2/MeOH" Type="Param">
									<Value>Hydrogen</Value>
									<ValueName>ComponentName</ValueName>
									<ValueType>Text</ValueType>
									<Status>Specified</Status>
								</ComponentName>
								<StoichCoeff OwnerType="LHKineticRxnObject" OwnerName="CO2/MeOH" Type="Param">
									<Value>-3</Value>
									<ValueType>Real</ValueType>
									<Status>Specified</Status>
								</StoichCoeff>
								<ForwardOrder OwnerType="LHKineticRxnObject" OwnerName="CO2/MeOH" Type="Param">
									<Value>1.5</Value>
									<ValueType>Real</ValueType>
									<Status>Specified</Status>
								</ForwardOrder>
								<ReverseOrder OwnerType="LHKineticRxnObject" OwnerName="CO2/MeOH" Type="Param">
									<Value>-1.5</Value>
									<ValueType>Real</ValueType>
									<Status>Specified</Status>
								</ReverseOrder>
							</Reactant>
							<Reactant OwnerType="LHKineticRxnObject" OwnerName="CO2/MeOH" Type="ParamSet">
								<ComponentName OwnerType="LHKineticRxnObject" OwnerName="CO2/MeOH" Type="Param">
									<Value>Methanol</Value>
									<ValueName>ComponentName</ValueName>
									<ValueType>Text</ValueType>
									<Status>Specified</Status>
								</ComponentName>
								<StoichCoeff OwnerType="LHKineticRxnObject" OwnerName="CO2/MeOH" Type="Param">
									<Value>1</Value>
									<ValueType>Real</ValueType>
									<Status>Specified</Status>
								</StoichCoeff>
								<ForwardOrder OwnerType="LHKineticRxnObject" OwnerName="CO2/MeOH" Type="Param">
									<Value>0</Value>
									<ValueType>Real</ValueType>
									<Status>Specified</Status>
								</ForwardOrder>
								<ReverseOrder OwnerType="LHKineticRxnObject" OwnerName="CO2/MeOH" Type="Param">
									<Value>1</Value>
									<ValueType>Real</ValueType>
									<Status>Specified</Status>
								</ReverseOrder>
							</Reactant>
							<Reactant OwnerType="LHKineticRxnObject" OwnerName="CO2/MeOH" Type="ParamSet">
								<ComponentName OwnerType="LHKineticRxnObject" OwnerName="CO2/MeOH" Type="Param">
									<Value>CO2</Value>
									<ValueName>ComponentName</ValueName>
									<ValueType>Text</ValueType>
									<Status>Specified</Status>
								</ComponentName>
								<StoichCoeff OwnerType="LHKineticRxnObject" OwnerName="CO2/MeOH" Type="Param">
									<Value>-1</Value>
									<ValueType>Real</ValueType>
									<Status>Specified</Status>
								</StoichCoeff>
								<ForwardOrder OwnerType="LHKineticRxnObject" OwnerName="CO2/MeOH" Type="Param">
									<Value>1</Value>
									<ValueType>Real</ValueType>
									<Status>Specified</Status>
								</ForwardOrder>
								<ReverseOrder OwnerType="LHKineticRxnObject" OwnerName="CO2/MeOH" Type="Param">
									<Value>0</Value>
									<ValueType>Real</ValueType>
									<Status>Specified</Status>
								</ReverseOrder>
							</Reactant>
							<Reactant OwnerType="LHKineticRxnObject" OwnerName="CO2/MeOH" Type="ParamSet">
								<ComponentName OwnerType="LHKineticRxnObject" OwnerName="CO2/MeOH" Type="Param">
									<Value>H2O</Value>
									<ValueName>ComponentName</ValueName>
									<ValueType>Text</ValueType>
									<Status>Specified</Status>
								</ComponentName>
								<StoichCoeff OwnerType="LHKineticRxnObject" OwnerName="CO2/MeOH" Type="Param">
									<Value>1</Value>
									<ValueType>Real</ValueType>
									<Status>Specified</Status>
								</StoichCoeff>
								<ForwardOrder OwnerType="LHKineticRxnObject" OwnerName="CO2/MeOH" Type="Param">
									<Value>0</Value>
									<ValueType>Real</ValueType>
									<Status>Specified</Status>
								</ForwardOrder>
								<ReverseOrder OwnerType="LHKineticRxnObject" OwnerName="CO2/MeOH" Type="Param">
									<Value>1</Value>
									<ValueType>Real</ValueType>
									<Status>Specified</Status>
								</ReverseOrder>
							</Reactant>
						</ReactantList>
						<Basis OwnerType="LHKineticRxnObject" OwnerName="CO2/MeOH" Type="Param">
							<Value>Fugacity</Value>
							<ValueName>Basis</ValueName>
							<ValueType>Text</ValueType>
							<Status>Specified</Status>
						</Basis>
						<BaseComponent OwnerType="LHKineticRxnObject" OwnerName="CO2/MeOH" Type="Param">
							<Value>CO2</Value>
							<ValueName>BaseComponent</ValueName>
							<ValueType>Text</ValueType>
							<Status>Specified</Status>
						</BaseComponent>
						<Phase OwnerType="LHKineticRxnObject" OwnerName="CO2/MeOH" Type="Param">
							<Value>Overall</Value>
							<ValueName>Phase</ValueName>
							<ValueType>Text</ValueType>
							<Status>Specified</Status>
						</Phase>
						<MinTemperature OwnerType="LHKineticRxnObject" OwnerName="CO2/MeOH" Type="Param">
							<Value>-273.15</Value>
							<ValueType>Real</ValueType>
							<Status>Specified</Status>
						</MinTemperature>
						<MaxTemperature OwnerType="LHKineticRxnObject" OwnerName="CO2/MeOH" Type="Param">
							<Value>3000</Value>
							<ValueType>Real</ValueType>
							<Status>Specified</Status>
						</MaxTemperature>
						<BasisUnits OwnerType="LHKineticRxnObject" OwnerName="CO2/MeOH" Type="Param">
							<Value>bar</Value>
							<ValueName>BasisUnits</ValueName>
							<ValueType>Text</ValueType>
							<Status>Specified</Status>
						</BasisUnits>
						<RateUnits OwnerType="LHKineticRxnObject" OwnerName="CO2/MeOH" Type="Param">
							<Value>kgmole/m3-h</Value>
							<ValueName>RateUnits</ValueName>
							<ValueType>Text</ValueType>
							<Status>Specified</Status>
						</RateUnits>
						<KineticConsCoeff OwnerType="LHKineticRxnObject" OwnerName="CO2/MeOH" Type="ParamSet">
							<FwdFrequencyFactor OwnerType="LHKineticRxnObject" OwnerName="CO2/MeOH" Type="Param">
								<Value>0.0043507</Value>
								<ValueType>Real</ValueType>
								<Status>Specified</Status>
							</FwdFrequencyFactor>
							<FwdActivationEnergy OwnerType="LHKineticRxnObject" OwnerName="CO2/MeOH" Type="Param">
								<Value>-30706</Value>
								<ValueType>Real</ValueType>
								<Status>Specified</Status>
							</FwdActivationEnergy>
							<FwdAlpha OwnerType="LHKineticRxnObject" OwnerName="CO2/MeOH" Type="Param">
								<Value>0</Value>
								<ValueType>Real</ValueType>
								<Status>Specified</Status>
							</FwdAlpha>
							<RevFrequencyFactor OwnerType="LHKineticRxnObject" OwnerName="CO2/MeOH" Type="Param">
								<Value>170040000</Value>
								<ValueType>Real</ValueType>
								<Status>Specified</Status>
							</RevFrequencyFactor>
							<RevActivationEnergy OwnerType="LHKineticRxnObject" OwnerName="CO2/MeOH" Type="Param">
								<Value>27992</Value>
								<ValueType>Real</ValueType>
								<Status>Specified</Status>
							</RevActivationEnergy>
						</KineticConsCoeff>
					</KineticBasis>
					<NumberOfRows OwnerType="LHKineticRxnObject" OwnerName="CO2/MeOH" Type="Param">
						<Value>6</Value>
						<ValueType>Real</ValueType>
						<Status>Specified</Status>
					</NumberOfRows>
					<NumberOfReactants OwnerType="LHKineticRxnObject" OwnerName="CO2/MeOH" Type="Param">
						<Value>5</Value>
						<ValueType>Real</ValueType>
						<Status>Specified</Status>
					</NumberOfReactants>
					<PreFactor OwnerType="LHKineticRxnObject" OwnerName="CO2/MeOH" Type="Param">
						<Value>1</Value>
						<ValueType>Real</ValueType>
						<Status>Specified</Status>
					</PreFactor>
					<ActivationEnergy OwnerType="LHKineticRxnObject" OwnerName="CO2/MeOH" Type="Param">
						<Value>0</Value>
						<ValueType>Real</ValueType>
						<Status>Specified</Status>
					</ActivationEnergy>
					<Exponents OwnerType="LHKineticRxnObject" OwnerName="CO2/MeOH" Type="Param">
						<Value>0</Value>
						<ValueType>Real</ValueType>
						<Status>Specified</Status>
					</Exponents>
					<Exponents OwnerType="LHKineticRxnObject" OwnerName="CO2/MeOH" Type="Param">
						<Value>0.5</Value>
						<ValueType>Real</ValueType>
						<Status>Specified</Status>
					</Exponents>
					<Exponents OwnerType="LHKineticRxnObject" OwnerName="CO2/MeOH" Type="Param">
						<Value>0</Value>
						<ValueType>Real</ValueType>
						<Status>Specified</Status>
					</Exponents>
					<Exponents OwnerType="LHKineticRxnObject" OwnerName="CO2/MeOH" Type="Param">
						<Value>0</Value>
						<ValueType>Real</ValueType>
						<Status>Specified</Status>
					</Exponents>
					<Exponents OwnerType="LHKineticRxnObject" OwnerName="CO2/MeOH" Type="Param">
						<Value>0</Value>
						<ValueType>Real</ValueType>
						<Status>Specified</Status>
					</Exponents>
					<PreFactor OwnerType="LHKineticRxnObject" OwnerName="CO2/MeOH" Type="Param">
						<Value>0.0015401</Value>
						<ValueType>Real</ValueType>
						<Status>Specified</Status>
					</PreFactor>
					<ActivationEnergy OwnerType="LHKineticRxnObject" OwnerName="CO2/MeOH" Type="Param">
						<Value>-14936</Value>
						<ValueType>Real</ValueType>
						<Status>Specified</Status>
					</ActivationEnergy>
					<Exponents OwnerType="LHKineticRxnObject" OwnerName="CO2/MeOH" Type="Param">
						<Value>1</Value>
						<ValueType>Real</ValueType>
						<Status>Specified</Status>
					</Exponents>
					<Exponents OwnerType="LHKineticRxnObject" OwnerName="CO2/MeOH" Type="Param">
						<Value>0.5</Value>
						<ValueType>Real</ValueType>
						<Status>Specified</Status>
					</Exponents>
					<Exponents OwnerType="LHKineticRxnObject" OwnerName="CO2/MeOH" Type="Param">
						<Value>0</Value>
						<ValueType>Real</ValueType>
						<Status>Specified</Status>
					</Exponents>
					<Exponents OwnerType="LHKineticRxnObject" OwnerName="CO2/MeOH" Type="Param">
						<Value>0</Value>
						<ValueType>Real</ValueType>
						<Status>Specified</Status>
					</Exponents>
					<Exponents OwnerType="LHKineticRxnObject" OwnerName="CO2/MeOH" Type="Param">
						<Value>0</Value>
						<ValueType>Real</ValueType>
						<Status>Specified</Status>
					</Exponents>
					<PreFactor OwnerType="LHKineticRxnObject" OwnerName="CO2/MeOH" Type="Param">
						<Value>8.2062e-09</Value>
						<ValueType>Real</ValueType>
						<Status>Specified</Status>
					</PreFactor>
					<ActivationEnergy OwnerType="LHKineticRxnObject" OwnerName="CO2/MeOH" Type="Param">
						<Value>-76595</Value>
						<ValueType>Real</ValueType>
						<Status>Specified</Status>
					</ActivationEnergy>
					<Exponents OwnerType="LHKineticRxnObject" OwnerName="CO2/MeOH" Type="Param">
						<Value>0</Value>
						<ValueType>Real</ValueType>
						<Status>Specified</Status>
					</Exponents>
					<Exponents OwnerType="LHKineticRxnObject" OwnerName="CO2/MeOH" Type="Param">
						<Value>0.5</Value>
						<ValueType>Real</ValueType>
						<Status>Specified</Status>
					</Exponents>
					<Exponents OwnerType="LHKineticRxnObject" OwnerName="CO2/MeOH" Type="Param">
						<Value>0</Value>
						<ValueType>Real</ValueType>
						<Status>Specified</Status>
					</Exponents>
					<Exponents OwnerType="LHKineticRxnObject" OwnerName="CO2/MeOH" Type="Param">
						<Value>1</Value>
						<ValueType>Real</ValueType>
						<Status>Specified</Status>
					</Exponents>
					<Exponents OwnerType="LHKineticRxnObject" OwnerName="CO2/MeOH" Type="Param">
						<Value>0</Value>
						<ValueType>Real</ValueType>
						<Status>Specified</Status>
					</Exponents>
					<PreFactor OwnerType="LHKineticRxnObject" OwnerName="CO2/MeOH" Type="Param">
						<Value>3.8182e-09</Value>
						<ValueType>Real</ValueType>
						<Status>Specified</Status>
					</PreFactor>
					<ActivationEnergy OwnerType="LHKineticRxnObject" OwnerName="CO2/MeOH" Type="Param">
						<Value>-97350</Value>
						<ValueType>Real</ValueType>
						<Status>Specified</Status>
					</ActivationEnergy>
					<Exponents OwnerType="LHKineticRxnObject" OwnerName="CO2/MeOH" Type="Param">
						<Value>0</Value>
						<ValueType>Real</ValueType>
						<Status>Specified</Status>
					</Exponents>
					<Exponents OwnerType="LHKineticRxnObject" OwnerName="CO2/MeOH" Type="Param">
						<Value>0</Value>
						<ValueType>Real</ValueType>
						<Status>Specified</Status>
					</Exponents>
					<Exponents OwnerType="LHKineticRxnObject" OwnerName="CO2/MeOH" Type="Param">
						<Value>0</Value>
						<ValueType>Real</ValueType>
						<Status>Specified</Status>
					</Exponents>
					<Exponents OwnerType="LHKineticRxnObject" OwnerName="CO2/MeOH" Type="Param">
						<Value>0</Value>
						<ValueType>Real</ValueType>
						<Status>Specified</Status>
					</Exponents>
					<Exponents OwnerType="LHKineticRxnObject" OwnerName="CO2/MeOH" Type="Param">
						<Value>1</Value>
						<ValueType>Real</ValueType>
						<Status>Specified</Status>
					</Exponents>
					<PreFactor OwnerType="LHKineticRxnObject" OwnerName="CO2/MeOH" Type="Param">
						<Value>5.8804e-12</Value>
						<ValueType>Real</ValueType>
						<Status>Specified</Status>
					</PreFactor>
					<ActivationEnergy OwnerType="LHKineticRxnObject" OwnerName="CO2/MeOH" Type="Param">
						<Value>-112290</Value>
						<ValueType>Real</ValueType>
						<Status>Specified</Status>
					</ActivationEnergy>
					<Exponents OwnerType="LHKineticRxnObject" OwnerName="CO2/MeOH" Type="Param">
						<Value>1</Value>
						<ValueType>Real</ValueType>
						<Status>Specified</Status>
					</Exponents>
					<Exponents OwnerType="LHKineticRxnObject" OwnerName="CO2/MeOH" Type="Param">
						<Value>0</Value>
						<ValueType>Real</ValueType>
						<Status>Specified</Status>
					</Exponents>
					<Exponents OwnerType="LHKineticRxnObject" OwnerName="CO2/MeOH" Type="Param">
						<Value>0</Value>
						<ValueType>Real</ValueType>
						<Status>Specified</Status>
					</Exponents>
					<Exponents OwnerType="LHKineticRxnObject" OwnerName="CO2/MeOH" Type="Param">
						<Value>0</Value>
						<ValueType>Real</ValueType>
						<Status>Specified</Status>
					</Exponents>
					<Exponents OwnerType="LHKineticRxnObject" OwnerName="CO2/MeOH" Type="Param">
						<Value>1</Value>
						<ValueType>Real</ValueType>
						<Status>Specified</Status>
					</Exponents>
					<PreFactor OwnerType="LHKineticRxnObject" OwnerName="CO2/MeOH" Type="Param">
						<Value>3.1333e-17</Value>
						<ValueType>Real</ValueType>
						<Status>Specified</Status>
					</PreFactor>
					<ActivationEnergy OwnerType="LHKineticRxnObject" OwnerName="CO2/MeOH" Type="Param">
						<Value>-173940</Value>
						<ValueType>Real</ValueType>
						<Status>Specified</Status>
					</ActivationEnergy>
					<Exponents OwnerType="LHKineticRxnObject" OwnerName="CO2/MeOH" Type="Param">
						<Value>0</Value>
						<ValueType>Real</ValueType>
						<Status>Specified</Status>
					</Exponents>
					<Exponents OwnerType="LHKineticRxnObject" OwnerName="CO2/MeOH" Type="Param">
						<Value>0</Value>
						<ValueType>Real</ValueType>
						<Status>Specified</Status>
					</Exponents>
					<Exponents OwnerType="LHKineticRxnObject" OwnerName="CO2/MeOH" Type="Param">
						<Value>0</Value>
						<ValueType>Real</ValueType>
						<Status>Specified</Status>
					</Exponents>
					<Exponents OwnerType="LHKineticRxnObject" OwnerName="CO2/MeOH" Type="Param">
						<Value>1</Value>
						<ValueType>Real</ValueType>
						<Status>Specified</Status>
					</Exponents>
					<Exponents OwnerType="LHKineticRxnObject" OwnerName="CO2/MeOH" Type="Param">
						<Value>1</Value>
						<ValueType>Real</ValueType>
						<Status>Specified</Status>
					</Exponents>
					<DenominatorExponents OwnerType="LHKineticRxnObject" OwnerName="CO2/MeOH" Type="Param">
						<Value>1</Value>
						<ValueType>Real</ValueType>
						<Status>Adjustable</Status>
					</DenominatorExponents>
				</Reaction>
				<Reaction OwnerType="RxnPackageManagerObject" OwnerName="" Type="ParamSet">
					<ReactionType OwnerType="LHKineticRxnObject" OwnerName="CO/MeOH" Type="Param">
						<Value>LHKineticRxnObject</Value>
						<ValueName>ReactionType</ValueName>
						<ValueType>Text</ValueType>
						<Status>Specified</Status>
					</ReactionType>
					<ReactionName OwnerType="LHKineticRxnObject" OwnerName="CO/MeOH" Type="Param">
						<Value>CO/MeOH</Value>
						<ValueName>ReactionName</ValueName>
						<ValueType>Text</ValueType>
						<Status>Specified</Status>
					</ReactionName>
					<SetReactantSource OwnerType="LHKineticRxnObject" OwnerName="CO/MeOH" Type="Param">
						<Value>0</Value>
						<ValueName>SetReactantSource</ValueName>
						<ValueType>Text</ValueType>
						<Status>Specified</Status>
					</SetReactantSource>
					<KineticBasis OwnerType="LHKineticRxnObject" OwnerName="CO/MeOH" Type="ParamSet">
						<ReactionName OwnerType="LHKineticRxnObject" OwnerName="CO/MeOH" Type="Param">
							<Value>CO/MeOH</Value>
							<ValueName>ReactionName</ValueName>
							<ValueType>Text</ValueType>
							<Status>Specified</Status>
						</ReactionName>
						<SetReactantSource OwnerType="LHKineticRxnObject" OwnerName="CO/MeOH" Type="Param">
							<Value>0</Value>
							<ValueName>SetReactantSource</ValueName>
							<ValueType>Text</ValueType>
							<Status>Specified</Status>
						</SetReactantSource>
						<ReactantList OwnerType="LHKineticRxnObject" OwnerName="CO/MeOH" Type="ParamSet">
							<NumberOfReactants OwnerType="LHKineticRxnObject" OwnerName="CO/MeOH" Type="Param">
								<Value>5</Value>
								<ValueType>Real</ValueType>
								<Status>Specified</Status>
							</NumberOfReactants>
							<Reactant OwnerType="LHKineticRxnObject" OwnerName="CO/MeOH" Type="ParamSet">
								<ComponentName OwnerType="LHKineticRxnObject" OwnerName="CO/MeOH" Type="Param">
									<Value>CO</Value>
									<ValueName>ComponentName</ValueName>
									<ValueType>Text</ValueType>
									<Status>Specified</Status>
								</ComponentName>
								<StoichCoeff OwnerType="LHKineticRxnObject" OwnerName="CO/MeOH" Type="Param">
									<Value>-1</Value>
									<ValueType>Real</ValueType>
									<Status>Specified</Status>
								</StoichCoeff>
								<ForwardOrder OwnerType="LHKineticRxnObject" OwnerName="CO/MeOH" Type="Param">
									<Value>1</Value>
									<ValueType>Real</ValueType>
									<Status>Specified</Status>
								</ForwardOrder>
								<ReverseOrder OwnerType="LHKineticRxnObject" OwnerName="CO/MeOH" Type="Param">
									<Value>0</Value>
									<ValueType>Real</ValueType>
									<Status>Specified</Status>
								</ReverseOrder>
							</Reactant>
							<Reactant OwnerType="LHKineticRxnObject" OwnerName="CO/MeOH" Type="ParamSet">
								<ComponentName OwnerType="LHKineticRxnObject" OwnerName="CO/MeOH" Type="Param">
									<Value>Hydrogen</Value>
									<ValueName>ComponentName</ValueName>
									<ValueType>Text</ValueType>
									<Status>Specified</Status>
								</ComponentName>
								<StoichCoeff OwnerType="LHKineticRxnObject" OwnerName="CO/MeOH" Type="Param">
									<Value>-2</Value>
									<ValueType>Real</ValueType>
									<Status>Specified</Status>
								</StoichCoeff>
								<ForwardOrder OwnerType="LHKineticRxnObject" OwnerName="CO/MeOH" Type="Param">
									<Value>1.5</Value>
									<ValueType>Real</ValueType>
									<Status>Specified</Status>
								</ForwardOrder>
								<ReverseOrder OwnerType="LHKineticRxnObject" OwnerName="CO/MeOH" Type="Param">
									<Value>-0.5</Value>
									<ValueType>Real</ValueType>
									<Status>Specified</Status>
								</ReverseOrder>
							</Reactant>
							<Reactant OwnerType="LHKineticRxnObject" OwnerName="CO/MeOH" Type="ParamSet">
								<ComponentName OwnerType="LHKineticRxnObject" OwnerName="CO/MeOH" Type="Param">
									<Value>Methanol</Value>
									<ValueName>ComponentName</ValueName>
									<ValueType>Text</ValueType>
									<Status>Specified</Status>
								</ComponentName>
								<StoichCoeff OwnerType="LHKineticRxnObject" OwnerName="CO/MeOH" Type="Param">
									<Value>1</Value>
									<ValueType>Real</ValueType>
									<Status>Specified</Status>
								</StoichCoeff>
								<ForwardOrder OwnerType="LHKineticRxnObject" OwnerName="CO/MeOH" Type="Param">
									<Value>0</Value>
									<ValueType>Real</ValueType>
									<Status>Specified</Status>
								</ForwardOrder>
								<ReverseOrder OwnerType="LHKineticRxnObject" OwnerName="CO/MeOH" Type="Param">
									<Value>1</Value>
									<ValueType>Real</ValueType>
									<Status>Specified</Status>
								</ReverseOrder>
							</Reactant>
							<Reactant OwnerType="LHKineticRxnObject" OwnerName="CO/MeOH" Type="ParamSet">
								<ComponentName OwnerType="LHKineticRxnObject" OwnerName="CO/MeOH" Type="Param">
									<Value>CO2</Value>
									<ValueName>ComponentName</ValueName>
									<ValueType>Text</ValueType>
									<Status>Specified</Status>
								</ComponentName>
								<StoichCoeff OwnerType="LHKineticRxnObject" OwnerName="CO/MeOH" Type="Param">
									<Value>0</Value>
									<ValueType>Real</ValueType>
									<Status>Specified</Status>
								</StoichCoeff>
								<ForwardOrder OwnerType="LHKineticRxnObject" OwnerName="CO/MeOH" Type="Param">
									<Value>0</Value>
									<ValueType>Real</ValueType>
									<Status>Specified</Status>
								</ForwardOrder>
								<ReverseOrder OwnerType="LHKineticRxnObject" OwnerName="CO/MeOH" Type="Param">
									<Value>0</Value>
									<ValueType>Real</ValueType>
									<Status>Specified</Status>
								</ReverseOrder>
							</Reactant>
							<Reactant OwnerType="LHKineticRxnObject" OwnerName="CO/MeOH" Type="ParamSet">
								<ComponentName OwnerType="LHKineticRxnObject" OwnerName="CO/MeOH" Type="Param">
									<Value>H2O</Value>
									<ValueName>ComponentName</ValueName>
									<ValueType>Text</ValueType>
									<Status>Specified</Status>
								</ComponentName>
								<StoichCoeff OwnerType="LHKineticRxnObject" OwnerName="CO/MeOH" Type="Param">
									<Value>0</Value>
									<ValueType>Real</ValueType>
									<Status>Specified</Status>
								</StoichCoeff>
								<ForwardOrder OwnerType="LHKineticRxnObject" OwnerName="CO/MeOH" Type="Param">
									<Value>0</Value>
									<ValueType>Real</ValueType>
									<Status>Specified</Status>
								</ForwardOrder>
								<ReverseOrder OwnerType="LHKineticRxnObject" OwnerName="CO/MeOH" Type="Param">
									<Value>0</Value>
									<ValueType>Real</ValueType>
									<Status>Specified</Status>
								</ReverseOrder>
							</Reactant>
						</ReactantList>
						<Basis OwnerType="LHKineticRxnObject" OwnerName="CO/MeOH" Type="Param">
							<Value>Fugacity</Value>
							<ValueName>Basis</ValueName>
							<ValueType>Text</ValueType>
							<Status>Specified</Status>
						</Basis>
						<BaseComponent OwnerType="LHKineticRxnObject" OwnerName="CO/MeOH" Type="Param">
							<Value>CO</Value>
							<ValueName>BaseComponent</ValueName>
							<ValueType>Text</ValueType>
							<Status>Specified</Status>
						</BaseComponent>
						<Phase OwnerType="LHKineticRxnObject" OwnerName="CO/MeOH" Type="Param">
							<Value>Overall</Value>
							<ValueName>Phase</ValueName>
							<ValueType>Text</ValueType>
							<Status>Specified</Status>
						</Phase>
						<MinTemperature OwnerType="LHKineticRxnObject" OwnerName="CO/MeOH" Type="Param">
							<Value>-273.15</Value>
							<ValueType>Real</ValueType>
							<Status>Specified</Status>
						</MinTemperature>
						<MaxTemperature OwnerType="LHKineticRxnObject" OwnerName="CO/MeOH" Type="Param">
							<Value>3000</Value>
							<ValueType>Real</ValueType>
							<Status>Specified</Status>
						</MaxTemperature>
						<BasisUnits OwnerType="LHKineticRxnObject" OwnerName="CO/MeOH" Type="Param">
							<Value>bar</Value>
							<ValueName>BasisUnits</ValueName>
							<ValueType>Text</ValueType>
							<Status>Specified</Status>
						</BasisUnits>
						<RateUnits OwnerType="LHKineticRxnObject" OwnerName="CO/MeOH" Type="Param">
							<Value>kgmole/m3-h</Value>
							<ValueName>RateUnits</ValueName>
							<ValueType>Text</ValueType>
							<Status>Specified</Status>
						</RateUnits>
						<KineticConsCoeff OwnerType="LHKineticRxnObject" OwnerName="CO/MeOH" Type="ParamSet">
							<FwdFrequencyFactor OwnerType="LHKineticRxnObject" OwnerName="CO/MeOH" Type="Param">
								<Value>198670000</Value>
								<ValueType>Real</ValueType>
								<Status>Specified</Status>
							</FwdFrequencyFactor>
							<FwdActivationEnergy OwnerType="LHKineticRxnObject" OwnerName="CO/MeOH" Type="Param">
								<Value>91793</Value>
								<ValueType>Real</ValueType>
								<Status>Specified</Status>
							</FwdActivationEnergy>
							<FwdAlpha OwnerType="LHKineticRxnObject" OwnerName="CO/MeOH" Type="Param">
								<Value>0</Value>
								<ValueType>Real</ValueType>
								<Status>Specified</Status>
							</FwdAlpha>
							<RevFrequencyFactor OwnerType="LHKineticRxnObject" OwnerName="CO/MeOH" Type="Param">
								<Value>8.3011e+20</Value>
								<ValueType>Real</ValueType>
								<Status>Specified</Status>
							</RevFrequencyFactor>
							<RevActivationEnergy OwnerType="LHKineticRxnObject" OwnerName="CO/MeOH" Type="Param">
								<Value>190180</Value>
								<ValueType>Real</ValueType>
								<Status>Specified</Status>
							</RevActivationEnergy>
						</KineticConsCoeff>
					</KineticBasis>
					<NumberOfRows OwnerType="LHKineticRxnObject" OwnerName="CO/MeOH" Type="Param">
						<Value>6</Value>
						<ValueType>Real</ValueType>
						<Status>Specified</Status>
					</NumberOfRows>
					<NumberOfReactants OwnerType="LHKineticRxnObject" OwnerName="CO/MeOH" Type="Param">
						<Value>5</Value>
						<ValueType>Real</ValueType>
						<Status>Specified</Status>
					</NumberOfReactants>
					<PreFactor OwnerType="LHKineticRxnObject" OwnerName="CO/MeOH" Type="Param">
						<Value>1</Value>
						<ValueType>Real</ValueType>
						<Status>Specified</Status>
					</PreFactor>
					<ActivationEnergy OwnerType="LHKineticRxnObject" OwnerName="CO/MeOH" Type="Param">
						<Value>0</Value>
						<ValueType>Real</ValueType>
						<Status>Specified</Status>
					</ActivationEnergy>
					<Exponents OwnerType="LHKineticRxnObject" OwnerName="CO/MeOH" Type="Param">
						<Value>0</Value>
						<ValueType>Real</ValueType>
						<Status>Specified</Status>
					</Exponents>
					<Exponents OwnerType="LHKineticRxnObject" OwnerName="CO/MeOH" Type="Param">
						<Value>0.5</Value>
						<ValueType>Real</ValueType>
						<Status>Specified</Status>
					</Exponents>
					<Exponents OwnerType="LHKineticRxnObject" OwnerName="CO/MeOH" Type="Param">
						<Value>0</Value>
						<ValueType>Real</ValueType>
						<Status>Specified</Status>
					</Exponents>
					<Exponents OwnerType="LHKineticRxnObject" OwnerName="CO/MeOH" Type="Param">
						<Value>0</Value>
						<ValueType>Real</ValueType>
						<Status>Specified</Status>
					</Exponents>
					<Exponents OwnerType="LHKineticRxnObject" OwnerName="CO/MeOH" Type="Param">
						<Value>0</Value>
						<ValueType>Real</ValueType>
						<Status>Specified</Status>
					</Exponents>
					<PreFactor OwnerType="LHKineticRxnObject" OwnerName="CO/MeOH" Type="Param">
						<Value>0.0015401</Value>
						<ValueType>Real</ValueType>
						<Status>Specified</Status>
					</PreFactor>
					<ActivationEnergy OwnerType="LHKineticRxnObject" OwnerName="CO/MeOH" Type="Param">
						<Value>-14936</Value>
						<ValueType>Real</ValueType>
						<Status>Specified</Status>
					</ActivationEnergy>
					<Exponents OwnerType="LHKineticRxnObject" OwnerName="CO/MeOH" Type="Param">
						<Value>1</Value>
						<ValueType>Real</ValueType>
						<Status>Specified</Status>
					</Exponents>
					<Exponents OwnerType="LHKineticRxnObject" OwnerName="CO/MeOH" Type="Param">
						<Value>0.5</Value>
						<ValueType>Real</ValueType>
						<Status>Specified</Status>
					</Exponents>
					<Exponents OwnerType="LHKineticRxnObject" OwnerName="CO/MeOH" Type="Param">
						<Value>0</Value>
						<ValueType>Real</ValueType>
						<Status>Specified</Status>
					</Exponents>
					<Exponents OwnerType="LHKineticRxnObject" OwnerName="CO/MeOH" Type="Param">
						<Value>0</Value>
						<ValueType>Real</ValueType>
						<Status>Specified</Status>
					</Exponents>
					<Exponents OwnerType="LHKineticRxnObject" OwnerName="CO/MeOH" Type="Param">
						<Value>0</Value>
						<ValueType>Real</ValueType>
						<Status>Specified</Status>
					</Exponents>
					<PreFactor OwnerType="LHKineticRxnObject" OwnerName="CO/MeOH" Type="Param">
						<Value>8.2062e-09</Value>
						<ValueType>Real</ValueType>
						<Status>Specified</Status>
					</PreFactor>
					<ActivationEnergy OwnerType="LHKineticRxnObject" OwnerName="CO/MeOH" Type="Param">
						<Value>-76595</Value>
						<ValueType>Real</ValueType>
						<Status>Specified</Status>
					</ActivationEnergy>
					<Exponents OwnerType="LHKineticRxnObject" OwnerName="CO/MeOH" Type="Param">
						<Value>0</Value>
						<ValueType>Real</ValueType>
						<Status>Specified</Status>
					</Exponents>
					<Exponents OwnerType="LHKineticRxnObject" OwnerName="CO/MeOH" Type="Param">
						<Value>0.5</Value>
						<ValueType>Real</ValueType>
						<Status>Specified</Status>
					</Exponents>
					<Exponents OwnerType="LHKineticRxnObject" OwnerName="CO/MeOH" Type="Param">
						<Value>0</Value>
						<ValueType>Real</ValueType>
						<Status>Specified</Status>
					</Exponents>
					<Exponents OwnerType="LHKineticRxnObject" OwnerName="CO/MeOH" Type="Param">
						<Value>1</Value>
						<ValueType>Real</ValueType>
						<Status>Specified</Status>
					</Exponents>
					<Exponents OwnerType="LHKineticRxnObject" OwnerName="CO/MeOH" Type="Param">
						<Value>0</Value>
						<ValueType>Real</ValueType>
						<Status>Specified</Status>
					</Exponents>
					<PreFactor OwnerType="LHKineticRxnObject" OwnerName="CO/MeOH" Type="Param">
						<Value>3.8182e-09</Value>
						<ValueType>Real</ValueType>
						<Status>Specified</Status>
					</PreFactor>
					<ActivationEnergy OwnerType="LHKineticRxnObject" OwnerName="CO/MeOH" Type="Param">
						<Value>-97350</Value>
						<ValueType>Real</ValueType>
						<Status>Specified</Status>
					</ActivationEnergy>
					<Exponents OwnerType="LHKineticRxnObject" OwnerName="CO/MeOH" Type="Param">
						<Value>0</Value>
						<ValueType>Real</ValueType>
						<Status>Specified</Status>
					</Exponents>
					<Exponents OwnerType="LHKineticRxnObject" OwnerName="CO/MeOH" Type="Param">
						<Value>0</Value>
						<ValueType>Real</ValueType>
						<Status>Specified</Status>
					</Exponents>
					<Exponents OwnerType="LHKineticRxnObject" OwnerName="CO/MeOH" Type="Param">
						<Value>0</Value>
						<ValueType>Real</ValueType>
						<Status>Specified</Status>
					</Exponents>
					<Exponents OwnerType="LHKineticRxnObject" OwnerName="CO/MeOH" Type="Param">
						<Value>0</Value>
						<ValueType>Real</ValueType>
						<Status>Specified</Status>
					</Exponents>
					<Exponents OwnerType="LHKineticRxnObject" OwnerName="CO/MeOH" Type="Param">
						<Value>1</Value>
						<ValueType>Real</ValueType>
						<Status>Specified</Status>
					</Exponents>
					<PreFactor OwnerType="LHKineticRxnObject" OwnerName="CO/MeOH" Type="Param">
						<Value>5.8804e-12</Value>
						<ValueType>Real</ValueType>
						<Status>Specified</Status>
					</PreFactor>
					<ActivationEnergy OwnerType="LHKineticRxnObject" OwnerName="CO/MeOH" Type="Param">
						<Value>-112290</Value>
						<ValueType>Real</ValueType>
						<Status>Specified</Status>
					</ActivationEnergy>
					<Exponents OwnerType="LHKineticRxnObject" OwnerName="CO/MeOH" Type="Param">
						<Value>1</Value>
						<ValueType>Real</ValueType>
						<Status>Specified</Status>
					</Exponents>
					<Exponents OwnerType="LHKineticRxnObject" OwnerName="CO/MeOH" Type="Param">
						<Value>0</Value>
						<ValueType>Real</ValueType>
						<Status>Specified</Status>
					</Exponents>
					<Exponents OwnerType="LHKineticRxnObject" OwnerName="CO/MeOH" Type="Param">
						<Value>0</Value>
						<ValueType>Real</ValueType>
						<Status>Specified</Status>
					</Exponents>
					<Exponents OwnerType="LHKineticRxnObject" OwnerName="CO/MeOH" Type="Param">
						<Value>0</Value>
						<ValueType>Real</ValueType>
						<Status>Specified</Status>
					</Exponents>
					<Exponents OwnerType="LHKineticRxnObject" OwnerName="CO/MeOH" Type="Param">
						<Value>1</Value>
						<ValueType>Real</ValueType>
						<Status>Specified</Status>
					</Exponents>
					<PreFactor OwnerType="LHKineticRxnObject" OwnerName="CO/MeOH" Type="Param">
						<Value>3.1333e-17</Value>
						<ValueType>Real</ValueType>
						<Status>Specified</Status>
					</PreFactor>
					<ActivationEnergy OwnerType="LHKineticRxnObject" OwnerName="CO/MeOH" Type="Param">
						<Value>-173940</Value>
						<ValueType>Real</ValueType>
						<Status>Specified</Status>
					</ActivationEnergy>
					<Exponents OwnerType="LHKineticRxnObject" OwnerName="CO/MeOH" Type="Param">
						<Value>0</Value>
						<ValueType>Real</ValueType>
						<Status>Specified</Status>
					</Exponents>
					<Exponents OwnerType="LHKineticRxnObject" OwnerName="CO/MeOH" Type="Param">
						<Value>0</Value>
						<ValueType>Real</ValueType>
						<Status>Specified</Status>
					</Exponents>
					<Exponents OwnerType="LHKineticRxnObject" OwnerName="CO/MeOH" Type="Param">
						<Value>0</Value>
						<ValueType>Real</ValueType>
						<Status>Specified</Status>
					</Exponents>
					<Exponents OwnerType="LHKineticRxnObject" OwnerName="CO/MeOH" Type="Param">
						<Value>1</Value>
						<ValueType>Real</ValueType>
						<Status>Specified</Status>
					</Exponents>
					<Exponents OwnerType="LHKineticRxnObject" OwnerName="CO/MeOH" Type="Param">
						<Value>1</Value>
						<ValueType>Real</ValueType>
						<Status>Specified</Status>
					</Exponents>
					<DenominatorExponents OwnerType="LHKineticRxnObject" OwnerName="CO/MeOH" Type="Param">
						<Value>1</Value>
						<ValueType>Real</ValueType>
						<Status>Adjustable</Status>
					</DenominatorExponents>
				</Reaction>
				<Reaction OwnerType="RxnPackageManagerObject" OwnerName="" Type="ParamSet">
					<ReactionType OwnerType="EquilibriumRxnObject" OwnerName="meoh-to-dme" Type="Param">
						<Value>EquilibriumRxnObject</Value>
						<ValueName>ReactionType</ValueName>
						<ValueType>Text</ValueType>
						<Status>Specified</Status>
					</ReactionType>
					<ReactionName OwnerType="EquilibriumRxnObject" OwnerName="meoh-to-dme" Type="Param">
						<Value>meoh-to-dme</Value>
						<ValueName>ReactionName</ValueName>
						<ValueType>Text</ValueType>
						<Status>Specified</Status>
					</ReactionName>
					<SetReactantSource OwnerType="EquilibriumRxnObject" OwnerName="meoh-to-dme" Type="Param">
						<Value>0</Value>
						<ValueName>SetReactantSource</ValueName>
						<ValueType>Text</ValueType>
						<Status>Specified</Status>
					</SetReactantSource>
					<ReactantList OwnerType="EquilibriumRxnObject" OwnerName="meoh-to-dme" Type="ParamSet">
						<NumberOfReactants OwnerType="EquilibriumRxnObject" OwnerName="meoh-to-dme" Type="Param">
							<Value>3</Value>
							<ValueType>Real</ValueType>
							<Status>Specified</Status>
						</NumberOfReactants>
						<Reactant OwnerType="EquilibriumRxnObject" OwnerName="meoh-to-dme" Type="ParamSet">
							<ComponentName OwnerType="EquilibriumRxnObject" OwnerName="meoh-to-dme" Type="Param">
								<Value>Methanol</Value>
								<ValueName>ComponentName</ValueName>
								<ValueType>Text</ValueType>
								<Status>Specified</Status>
							</ComponentName>
							<StoichCoeff OwnerType="EquilibriumRxnObject" OwnerName="meoh-to-dme" Type="Param">
								<Value>-2</Value>
								<ValueType>Real</ValueType>
								<Status>Specified</Status>
							</StoichCoeff>
						</Reactant>
						<Reactant OwnerType="EquilibriumRxnObject" OwnerName="meoh-to-dme" Type="ParamSet">
							<ComponentName OwnerType="EquilibriumRxnObject" OwnerName="meoh-to-dme" Type="Param">
								<Value>diM-Ether</Value>
								<ValueName>ComponentName</ValueName>
								<ValueType>Text</ValueType>
								<Status>Specified</Status>
							</ComponentName>
							<StoichCoeff OwnerType="EquilibriumRxnObject" OwnerName="meoh-to-dme" Type="Param">
								<Value>1</Value>
								<ValueType>Real</ValueType>
								<Status>Specified</Status>
							</StoichCoeff>
						</Reactant>
						<Reactant OwnerType="EquilibriumRxnObject" OwnerName="meoh-to-dme" Type="ParamSet">
							<ComponentName OwnerType="EquilibriumRxnObject" OwnerName="meoh-to-dme" Type="Param">
								<Value>H2O</Value>
								<ValueName>ComponentName</ValueName>
								<ValueType>Text</ValueType>
								<Status>Specified</Status>
							</ComponentName>
							<StoichCoeff OwnerType="EquilibriumRxnObject" OwnerName="meoh-to-dme" Type="Param">
								<Value>1</Value>
								<ValueType>Real</ValueType>
								<Status>Specified</Status>
							</StoichCoeff>
						</Reactant>
					</ReactantList>
					<Basis OwnerType="EquilibriumRxnObject" OwnerName="meoh-to-dme" Type="Param">
						<Value>Activity</Value>
						<ValueName>Basis</ValueName>
						<ValueType>Text</ValueType>
						<Status>Specified</Status>
					</Basis>
					<Phase OwnerType="EquilibriumRxnObject" OwnerName="meoh-to-dme" Type="Param">
						<Value>VapourPhase</Value>
						<ValueName>Phase</ValueName>
						<ValueType>Text</ValueType>
						<Status>Specified</Status>
					</Phase>
					<MinTemperature OwnerType="EquilibriumRxnObject" OwnerName="meoh-to-dme" Type="Param">
						<Value>-273.15</Value>
						<ValueType>Real</ValueType>
						<Status>Specified</Status>
					</MinTemperature>
					<MaxTemperature OwnerType="EquilibriumRxnObject" OwnerName="meoh-to-dme" Type="Param">
						<Value>3000</Value>
						<ValueType>Real</ValueType>
						<Status>Specified</Status>
					</MaxTemperature>
					<EquilibriumConsCoeff OwnerType="EquilibriumRxnObject" OwnerName="meoh-to-dme" Type="ParamSet">
						<EquilibriumConsCoeffSet OwnerType="EquilibriumRxnObject" OwnerName="meoh-to-dme" Type="ParamSet">
						</EquilibriumConsCoeffSet>
						<EquilibriumConsCoeffSet OwnerType="EquilibriumRxnObject" OwnerName="meoh-to-dme" Type="ParamSet">
						</EquilibriumConsCoeffSet>
						<EquilibriumConsCoeffSet OwnerType="EquilibriumRxnObject" OwnerName="meoh-to-dme" Type="ParamSet">
						</EquilibriumConsCoeffSet>
						<EquilibriumConsCoeffSet OwnerType="EquilibriumRxnObject" OwnerName="meoh-to-dme" Type="ParamSet">
						</EquilibriumConsCoeffSet>
						<EquilibriumConsCoeffSet OwnerType="EquilibriumRxnObject" OwnerName="meoh-to-dme" Type="ParamSet">
						</EquilibriumConsCoeffSet>
						<EquilibriumConsCoeffSet OwnerType="EquilibriumRxnObject" OwnerName="meoh-to-dme" Type="ParamSet">
						</EquilibriumConsCoeffSet>
						<EquilibriumConsCoeffSet OwnerType="EquilibriumRxnObject" OwnerName="meoh-to-dme" Type="ParamSet">
						</EquilibriumConsCoeffSet>
						<EquilibriumConsCoeffSet OwnerType="EquilibriumRxnObject" OwnerName="meoh-to-dme" Type="ParamSet">
						</EquilibriumConsCoeffSet>
					</EquilibriumConsCoeff>
					<FractionalApproach OwnerType="EquilibriumRxnObject" OwnerName="meoh-to-dme" Type="ParamSet">
					</FractionalApproach>
					<FixedKeqConstant OwnerType="EquilibriumRxnObject" OwnerName="meoh-to-dme" Type="ParamSet">
						<ConstantKLabel OwnerType="EquilibriumRxnObject" OwnerName="meoh-to-dme" Type="Param">
							<Value>Keq</Value>
							<ValueName>ConstantKLabel</ValueName>
							<ValueType>Text</ValueType>
							<Status>Calculated</Status>
						</ConstantKLabel>
						<ConstantKLogCheck OwnerType="EquilibriumRxnObject" OwnerName="meoh-to-dme" Type="Param">
							<Value>False</Value>
							<ValueName>ConstantKLogCheck</ValueName>
							<ValueType>Boolean</ValueType>
							<Status>Specified</Status>
						</ConstantKLogCheck>
					</FixedKeqConstant>
					<KineticSource OwnerType="EquilibriumRxnObject" OwnerName="meoh-to-dme" Type="Param">
						<Value>2</Value>
						<ValueType>Real</ValueType>
						<Status>Specified</Status>
					</KineticSource>
					<AutoDetect OwnerType="EquilibriumRxnObject" OwnerName="meoh-to-dme" Type="Param">
						<Value>True</Value>
						<ValueName>AutoDetect</ValueName>
						<ValueType>Boolean</ValueType>
						<Status>Specified</Status>
					</AutoDetect>
				</Reaction>
				<Reaction OwnerType="RxnPackageManagerObject" OwnerName="" Type="ParamSet">
					<ReactionType OwnerType="EquilibriumRxnObject" OwnerName="Rxn-4" Type="Param">
						<Value>EquilibriumRxnObject</Value>
						<ValueName>ReactionType</ValueName>
						<ValueType>Text</ValueType>
						<Status>Specified</Status>
					</ReactionType>
					<ReactionName OwnerType="EquilibriumRxnObject" OwnerName="Rxn-4" Type="Param">
						<Value>Rxn-4</Value>
						<ValueName>ReactionName</ValueName>
						<ValueType>Text</ValueType>
						<Status>Specified</Status>
					</ReactionName>
					<SetReactantSource OwnerType="EquilibriumRxnObject" OwnerName="Rxn-4" Type="Param">
						<Value>0</Value>
						<ValueName>SetReactantSource</ValueName>
						<ValueType>Text</ValueType>
						<Status>Specified</Status>
					</SetReactantSource>
					<ReactantList OwnerType="EquilibriumRxnObject" OwnerName="Rxn-4" Type="ParamSet">
						<NumberOfReactants OwnerType="EquilibriumRxnObject" OwnerName="Rxn-4" Type="Param">
							<Value>4</Value>
							<ValueType>Real</ValueType>
							<Status>Specified</Status>
						</NumberOfReactants>
						<Reactant OwnerType="EquilibriumRxnObject" OwnerName="Rxn-4" Type="ParamSet">
							<ComponentName OwnerType="EquilibriumRxnObject" OwnerName="Rxn-4" Type="Param">
								<Value>Methane</Value>
								<ValueName>ComponentName</ValueName>
								<ValueType>Text</ValueType>
								<Status>Specified</Status>
							</ComponentName>
							<StoichCoeff OwnerType="EquilibriumRxnObject" OwnerName="Rxn-4" Type="Param">
								<Value>-1</Value>
								<ValueType>Real</ValueType>
								<Status>Specified</Status>
							</StoichCoeff>
						</Reactant>
						<Reactant OwnerType="EquilibriumRxnObject" OwnerName="Rxn-4" Type="ParamSet">
							<ComponentName OwnerType="EquilibriumRxnObject" OwnerName="Rxn-4" Type="Param">
								<Value>Oxygen</Value>
								<ValueName>ComponentName</ValueName>
								<ValueType>Text</ValueType>
								<Status>Specified</Status>
							</ComponentName>
							<StoichCoeff OwnerType="EquilibriumRxnObject" OwnerName="Rxn-4" Type="Param">
								<Value>-2</Value>
								<ValueType>Real</ValueType>
								<Status>Specified</Status>
							</StoichCoeff>
						</Reactant>
						<Reactant OwnerType="EquilibriumRxnObject" OwnerName="Rxn-4" Type="ParamSet">
							<ComponentName OwnerType="EquilibriumRxnObject" OwnerName="Rxn-4" Type="Param">
								<Value>CO2</Value>
								<ValueName>ComponentName</ValueName>
								<ValueType>Text</ValueType>
								<Status>Specified</Status>
							</ComponentName>
							<StoichCoeff OwnerType="EquilibriumRxnObject" OwnerName="Rxn-4" Type="Param">
								<Value>1</Value>
								<ValueType>Real</ValueType>
								<Status>Specified</Status>
							</StoichCoeff>
						</Reactant>
						<Reactant OwnerType="EquilibriumRxnObject" OwnerName="Rxn-4" Type="ParamSet">
							<ComponentName OwnerType="EquilibriumRxnObject" OwnerName="Rxn-4" Type="Param">
								<Value>H2O</Value>
								<ValueName>ComponentName</ValueName>
								<ValueType>Text</ValueType>
								<Status>Specified</Status>
							</ComponentName>
							<StoichCoeff OwnerType="EquilibriumRxnObject" OwnerName="Rxn-4" Type="Param">
								<Value>2</Value>
								<ValueType>Real</ValueType>
								<Status>Specified</Status>
							</StoichCoeff>
						</Reactant>
					</ReactantList>
					<Basis OwnerType="EquilibriumRxnObject" OwnerName="Rxn-4" Type="Param">
						<Value>Activity</Value>
						<ValueName>Basis</ValueName>
						<ValueType>Text</ValueType>
						<Status>Specified</Status>
					</Basis>
					<Phase OwnerType="EquilibriumRxnObject" OwnerName="Rxn-4" Type="Param">
						<Value>VapourPhase</Value>
						<ValueName>Phase</ValueName>
						<ValueType>Text</ValueType>
						<Status>Specified</Status>
					</Phase>
					<MinTemperature OwnerType="EquilibriumRxnObject" OwnerName="Rxn-4" Type="Param">
						<Value>-273.15</Value>
						<ValueType>Real</ValueType>
						<Status>Specified</Status>
					</MinTemperature>
					<MaxTemperature OwnerType="EquilibriumRxnObject" OwnerName="Rxn-4" Type="Param">
						<Value>3000</Value>
						<ValueType>Real</ValueType>
						<Status>Specified</Status>
					</MaxTemperature>
					<EquilibriumConsCoeff OwnerType="EquilibriumRxnObject" OwnerName="Rxn-4" Type="ParamSet">
						<EquilibriumConsCoeffSet OwnerType="EquilibriumRxnObject" OwnerName="Rxn-4" Type="ParamSet">
						</EquilibriumConsCoeffSet>
						<EquilibriumConsCoeffSet OwnerType="EquilibriumRxnObject" OwnerName="Rxn-4" Type="ParamSet">
						</EquilibriumConsCoeffSet>
						<EquilibriumConsCoeffSet OwnerType="EquilibriumRxnObject" OwnerName="Rxn-4" Type="ParamSet">
						</EquilibriumConsCoeffSet>
						<EquilibriumConsCoeffSet OwnerType="EquilibriumRxnObject" OwnerName="Rxn-4" Type="ParamSet">
						</EquilibriumConsCoeffSet>
						<EquilibriumConsCoeffSet OwnerType="EquilibriumRxnObject" OwnerName="Rxn-4" Type="ParamSet">
						</EquilibriumConsCoeffSet>
						<EquilibriumConsCoeffSet OwnerType="EquilibriumRxnObject" OwnerName="Rxn-4" Type="ParamSet">
						</EquilibriumConsCoeffSet>
						<EquilibriumConsCoeffSet OwnerType="EquilibriumRxnObject" OwnerName="Rxn-4" Type="ParamSet">
						</EquilibriumConsCoeffSet>
						<EquilibriumConsCoeffSet OwnerType="EquilibriumRxnObject" OwnerName="Rxn-4" Type="ParamSet">
						</EquilibriumConsCoeffSet>
					</EquilibriumConsCoeff>
					<FractionalApproach OwnerType="EquilibriumRxnObject" OwnerName="Rxn-4" Type="ParamSet">
					</FractionalApproach>
					<FixedKeqConstant OwnerType="EquilibriumRxnObject" OwnerName="Rxn-4" Type="ParamSet">
						<ConstantKLabel OwnerType="EquilibriumRxnObject" OwnerName="Rxn-4" Type="Param">
							<Value>Keq</Value>
							<ValueName>ConstantKLabel</ValueName>
							<ValueType>Text</ValueType>
							<Status>Calculated</Status>
						</ConstantKLabel>
						<ConstantKLogCheck OwnerType="EquilibriumRxnObject" OwnerName="Rxn-4" Type="Param">
							<Value>False</Value>
							<ValueName>ConstantKLogCheck</ValueName>
							<ValueType>Boolean</ValueType>
							<Status>Specified</Status>
						</ConstantKLogCheck>
					</FixedKeqConstant>
					<KineticSource OwnerType="EquilibriumRxnObject" OwnerName="Rxn-4" Type="Param">
						<Value>2</Value>
						<ValueType>Real</ValueType>
						<Status>Specified</Status>
					</KineticSource>
					<AutoDetect OwnerType="EquilibriumRxnObject" OwnerName="Rxn-4" Type="Param">
						<Value>True</Value>
						<ValueName>AutoDetect</ValueName>
						<ValueType>Boolean</ValueType>
						<Status>Specified</Status>
					</AutoDetect>
				</Reaction>
				<Reaction OwnerType="RxnPackageManagerObject" OwnerName="" Type="ParamSet">
					<ReactionType OwnerType="EquilibriumRxnObject" OwnerName="Rxn-5" Type="Param">
						<Value>EquilibriumRxnObject</Value>
						<ValueName>ReactionType</ValueName>
						<ValueType>Text</ValueType>
						<Status>Specified</Status>
					</ReactionType>
					<ReactionName OwnerType="EquilibriumRxnObject" OwnerName="Rxn-5" Type="Param">
						<Value>Rxn-5</Value>
						<ValueName>ReactionName</ValueName>
						<ValueType>Text</ValueType>
						<Status>Specified</Status>
					</ReactionName>
					<SetReactantSource OwnerType="EquilibriumRxnObject" OwnerName="Rxn-5" Type="Param">
						<Value>0</Value>
						<ValueName>SetReactantSource</ValueName>
						<ValueType>Text</ValueType>
						<Status>Specified</Status>
					</SetReactantSource>
					<ReactantList OwnerType="EquilibriumRxnObject" OwnerName="Rxn-5" Type="ParamSet">
						<NumberOfReactants OwnerType="EquilibriumRxnObject" OwnerName="Rxn-5" Type="Param">
							<Value>4</Value>
							<ValueType>Real</ValueType>
							<Status>Specified</Status>
						</NumberOfReactants>
						<Reactant OwnerType="EquilibriumRxnObject" OwnerName="Rxn-5" Type="ParamSet">
							<ComponentName OwnerType="EquilibriumRxnObject" OwnerName="Rxn-5" Type="Param">
								<Value>Methanol</Value>
								<ValueName>ComponentName</ValueName>
								<ValueType>Text</ValueType>
								<Status>Specified</Status>
							</ComponentName>
							<StoichCoeff OwnerType="EquilibriumRxnObject" OwnerName="Rxn-5" Type="Param">
								<Value>-1</Value>
								<ValueType>Real</ValueType>
								<Status>Specified</Status>
							</StoichCoeff>
						</Reactant>
						<Reactant OwnerType="EquilibriumRxnObject" OwnerName="Rxn-5" Type="ParamSet">
							<ComponentName OwnerType="EquilibriumRxnObject" OwnerName="Rxn-5" Type="Param">
								<Value>Oxygen</Value>
								<ValueName>ComponentName</ValueName>
								<ValueType>Text</ValueType>
								<Status>Specified</Status>
							</ComponentName>
							<StoichCoeff OwnerType="EquilibriumRxnObject" OwnerName="Rxn-5" Type="Param">
								<Value>-1.5</Value>
								<ValueType>Real</ValueType>
								<Status>Specified</Status>
							</StoichCoeff>
						</Reactant>
						<Reactant OwnerType="EquilibriumRxnObject" OwnerName="Rxn-5" Type="ParamSet">
							<ComponentName OwnerType="EquilibriumRxnObject" OwnerName="Rxn-5" Type="Param">
								<Value>CO2</Value>
								<ValueName>ComponentName</ValueName>
								<ValueType>Text</ValueType>
								<Status>Specified</Status>
							</ComponentName>
							<StoichCoeff OwnerType="EquilibriumRxnObject" OwnerName="Rxn-5" Type="Param">
								<Value>1</Value>
								<ValueType>Real</ValueType>
								<Status>Specified</Status>
							</StoichCoeff>
						</Reactant>
						<Reactant OwnerType="EquilibriumRxnObject" OwnerName="Rxn-5" Type="ParamSet">
							<ComponentName OwnerType="EquilibriumRxnObject" OwnerName="Rxn-5" Type="Param">
								<Value>H2O</Value>
								<ValueName>ComponentName</ValueName>
								<ValueType>Text</ValueType>
								<Status>Specified</Status>
							</ComponentName>
							<StoichCoeff OwnerType="EquilibriumRxnObject" OwnerName="Rxn-5" Type="Param">
								<Value>2</Value>
								<ValueType>Real</ValueType>
								<Status>Specified</Status>
							</StoichCoeff>
						</Reactant>
					</ReactantList>
					<Basis OwnerType="EquilibriumRxnObject" OwnerName="Rxn-5" Type="Param">
						<Value>Activity</Value>
						<ValueName>Basis</ValueName>
						<ValueType>Text</ValueType>
						<Status>Specified</Status>
					</Basis>
					<Phase OwnerType="EquilibriumRxnObject" OwnerName="Rxn-5" Type="Param">
						<Value>VapourPhase</Value>
						<ValueName>Phase</ValueName>
						<ValueType>Text</ValueType>
						<Status>Specified</Status>
					</Phase>
					<MinTemperature OwnerType="EquilibriumRxnObject" OwnerName="Rxn-5" Type="Param">
						<Value>-273.15</Value>
						<ValueType>Real</ValueType>
						<Status>Specified</Status>
					</MinTemperature>
					<MaxTemperature OwnerType="EquilibriumRxnObject" OwnerName="Rxn-5" Type="Param">
						<Value>3000</Value>
						<ValueType>Real</ValueType>
						<Status>Specified</Status>
					</MaxTemperature>
					<EquilibriumConsCoeff OwnerType="EquilibriumRxnObject" OwnerName="Rxn-5" Type="ParamSet">
						<EquilibriumConsCoeffSet OwnerType="EquilibriumRxnObject" OwnerName="Rxn-5" Type="ParamSet">
						</EquilibriumConsCoeffSet>
						<EquilibriumConsCoeffSet OwnerType="EquilibriumRxnObject" OwnerName="Rxn-5" Type="ParamSet">
						</EquilibriumConsCoeffSet>
						<EquilibriumConsCoeffSet OwnerType="EquilibriumRxnObject" OwnerName="Rxn-5" Type="ParamSet">
						</EquilibriumConsCoeffSet>
						<EquilibriumConsCoeffSet OwnerType="EquilibriumRxnObject" OwnerName="Rxn-5" Type="ParamSet">
						</EquilibriumConsCoeffSet>
						<EquilibriumConsCoeffSet OwnerType="EquilibriumRxnObject" OwnerName="Rxn-5" Type="ParamSet">
						</EquilibriumConsCoeffSet>
						<EquilibriumConsCoeffSet OwnerType="EquilibriumRxnObject" OwnerName="Rxn-5" Type="ParamSet">
						</EquilibriumConsCoeffSet>
						<EquilibriumConsCoeffSet OwnerType="EquilibriumRxnObject" OwnerName="Rxn-5" Type="ParamSet">
						</EquilibriumConsCoeffSet>
						<EquilibriumConsCoeffSet OwnerType="EquilibriumRxnObject" OwnerName="Rxn-5" Type="ParamSet">
						</EquilibriumConsCoeffSet>
					</EquilibriumConsCoeff>
					<FractionalApproach OwnerType="EquilibriumRxnObject" OwnerName="Rxn-5" Type="ParamSet">
					</FractionalApproach>
					<FixedKeqConstant OwnerType="EquilibriumRxnObject" OwnerName="Rxn-5" Type="ParamSet">
						<ConstantKLabel OwnerType="EquilibriumRxnObject" OwnerName="Rxn-5" Type="Param">
							<Value>Keq</Value>
							<ValueName>ConstantKLabel</ValueName>
							<ValueType>Text</ValueType>
							<Status>Calculated</Status>
						</ConstantKLabel>
						<ConstantKLogCheck OwnerType="EquilibriumRxnObject" OwnerName="Rxn-5" Type="Param">
							<Value>False</Value>
							<ValueName>ConstantKLogCheck</ValueName>
							<ValueType>Boolean</ValueType>
							<Status>Specified</Status>
						</ConstantKLogCheck>
					</FixedKeqConstant>
					<KineticSource OwnerType="EquilibriumRxnObject" OwnerName="Rxn-5" Type="Param">
						<Value>2</Value>
						<ValueType>Real</ValueType>
						<Status>Specified</Status>
					</KineticSource>
					<AutoDetect OwnerType="EquilibriumRxnObject" OwnerName="Rxn-5" Type="Param">
						<Value>True</Value>
						<ValueName>AutoDetect</ValueName>
						<ValueType>Boolean</ValueType>
						<Status>Specified</Status>
					</AutoDetect>
				</Reaction>
				<Reaction OwnerType="RxnPackageManagerObject" OwnerName="" Type="ParamSet">
					<ReactionType OwnerType="EquilibriumRxnObject" OwnerName="Rxn-6" Type="Param">
						<Value>EquilibriumRxnObject</Value>
						<ValueName>ReactionType</ValueName>
						<ValueType>Text</ValueType>
						<Status>Specified</Status>
					</ReactionType>
					<ReactionName OwnerType="EquilibriumRxnObject" OwnerName="Rxn-6" Type="Param">
						<Value>Rxn-6</Value>
						<ValueName>ReactionName</ValueName>
						<ValueType>Text</ValueType>
						<Status>Specified</Status>
					</ReactionName>
					<SetReactantSource OwnerType="EquilibriumRxnObject" OwnerName="Rxn-6" Type="Param">
						<Value>0</Value>
						<ValueName>SetReactantSource</ValueName>
						<ValueType>Text</ValueType>
						<Status>Specified</Status>
					</SetReactantSource>
					<ReactantList OwnerType="EquilibriumRxnObject" OwnerName="Rxn-6" Type="ParamSet">
						<NumberOfReactants OwnerType="EquilibriumRxnObject" OwnerName="Rxn-6" Type="Param">
							<Value>3</Value>
							<ValueType>Real</ValueType>
							<Status>Specified</Status>
						</NumberOfReactants>
						<Reactant OwnerType="EquilibriumRxnObject" OwnerName="Rxn-6" Type="ParamSet">
							<ComponentName OwnerType="EquilibriumRxnObject" OwnerName="Rxn-6" Type="Param">
								<Value>CO</Value>
								<ValueName>ComponentName</ValueName>
								<ValueType>Text</ValueType>
								<Status>Specified</Status>
							</ComponentName>
							<StoichCoeff OwnerType="EquilibriumRxnObject" OwnerName="Rxn-6" Type="Param">
								<Value>-1</Value>
								<ValueType>Real</ValueType>
								<Status>Specified</Status>
							</StoichCoeff>
						</Reactant>
						<Reactant OwnerType="EquilibriumRxnObject" OwnerName="Rxn-6" Type="ParamSet">
							<ComponentName OwnerType="EquilibriumRxnObject" OwnerName="Rxn-6" Type="Param">
								<Value>Oxygen</Value>
								<ValueName>ComponentName</ValueName>
								<ValueType>Text</ValueType>
								<Status>Specified</Status>
							</ComponentName>
							<StoichCoeff OwnerType="EquilibriumRxnObject" OwnerName="Rxn-6" Type="Param">
								<Value>-0.5</Value>
								<ValueType>Real</ValueType>
								<Status>Specified</Status>
							</StoichCoeff>
						</Reactant>
						<Reactant OwnerType="EquilibriumRxnObject" OwnerName="Rxn-6" Type="ParamSet">
							<ComponentName OwnerType="EquilibriumRxnObject" OwnerName="Rxn-6" Type="Param">
								<Value>CO2</Value>
								<ValueName>ComponentName</ValueName>
								<ValueType>Text</ValueType>
								<Status>Specified</Status>
							</ComponentName>
							<StoichCoeff OwnerType="EquilibriumRxnObject" OwnerName="Rxn-6" Type="Param">
								<Value>1</Value>
								<ValueType>Real</ValueType>
								<Status>Specified</Status>
							</StoichCoeff>
						</Reactant>
					</ReactantList>
					<Basis OwnerType="EquilibriumRxnObject" OwnerName="Rxn-6" Type="Param">
						<Value>Activity</Value>
						<ValueName>Basis</ValueName>
						<ValueType>Text</ValueType>
						<Status>Specified</Status>
					</Basis>
					<Phase OwnerType="EquilibriumRxnObject" OwnerName="Rxn-6" Type="Param">
						<Value>VapourPhase</Value>
						<ValueName>Phase</ValueName>
						<ValueType>Text</ValueType>
						<Status>Specified</Status>
					</Phase>
					<MinTemperature OwnerType="EquilibriumRxnObject" OwnerName="Rxn-6" Type="Param">
						<Value>-273.15</Value>
						<ValueType>Real</ValueType>
						<Status>Specified</Status>
					</MinTemperature>
					<MaxTemperature OwnerType="EquilibriumRxnObject" OwnerName="Rxn-6" Type="Param">
						<Value>3000</Value>
						<ValueType>Real</ValueType>
						<Status>Specified</Status>
					</MaxTemperature>
					<EquilibriumConsCoeff OwnerType="EquilibriumRxnObject" OwnerName="Rxn-6" Type="ParamSet">
						<EquilibriumConsCoeffSet OwnerType="EquilibriumRxnObject" OwnerName="Rxn-6" Type="ParamSet">
						</EquilibriumConsCoeffSet>
						<EquilibriumConsCoeffSet OwnerType="EquilibriumRxnObject" OwnerName="Rxn-6" Type="ParamSet">
						</EquilibriumConsCoeffSet>
						<EquilibriumConsCoeffSet OwnerType="EquilibriumRxnObject" OwnerName="Rxn-6" Type="ParamSet">
						</EquilibriumConsCoeffSet>
						<EquilibriumConsCoeffSet OwnerType="EquilibriumRxnObject" OwnerName="Rxn-6" Type="ParamSet">
						</EquilibriumConsCoeffSet>
						<EquilibriumConsCoeffSet OwnerType="EquilibriumRxnObject" OwnerName="Rxn-6" Type="ParamSet">
						</EquilibriumConsCoeffSet>
						<EquilibriumConsCoeffSet OwnerType="EquilibriumRxnObject" OwnerName="Rxn-6" Type="ParamSet">
						</EquilibriumConsCoeffSet>
						<EquilibriumConsCoeffSet OwnerType="EquilibriumRxnObject" OwnerName="Rxn-6" Type="ParamSet">
						</EquilibriumConsCoeffSet>
						<EquilibriumConsCoeffSet OwnerType="EquilibriumRxnObject" OwnerName="Rxn-6" Type="ParamSet">
						</EquilibriumConsCoeffSet>
					</EquilibriumConsCoeff>
					<FractionalApproach OwnerType="EquilibriumRxnObject" OwnerName="Rxn-6" Type="ParamSet">
					</FractionalApproach>
					<FixedKeqConstant OwnerType="EquilibriumRxnObject" OwnerName="Rxn-6" Type="ParamSet">
						<ConstantKLabel OwnerType="EquilibriumRxnObject" OwnerName="Rxn-6" Type="Param">
							<Value>Keq</Value>
							<ValueName>ConstantKLabel</ValueName>
							<ValueType>Text</ValueType>
							<Status>Calculated</Status>
						</ConstantKLabel>
						<ConstantKLogCheck OwnerType="EquilibriumRxnObject" OwnerName="Rxn-6" Type="Param">
							<Value>False</Value>
							<ValueName>ConstantKLogCheck</ValueName>
							<ValueType>Boolean</ValueType>
							<Status>Specified</Status>
						</ConstantKLogCheck>
					</FixedKeqConstant>
					<KineticSource OwnerType="EquilibriumRxnObject" OwnerName="Rxn-6" Type="Param">
						<Value>2</Value>
						<ValueType>Real</ValueType>
						<Status>Specified</Status>
					</KineticSource>
					<AutoDetect OwnerType="EquilibriumRxnObject" OwnerName="Rxn-6" Type="Param">
						<Value>True</Value>
						<ValueName>AutoDetect</ValueName>
						<ValueType>Boolean</ValueType>
						<Status>Specified</Status>
					</AutoDetect>
				</Reaction>
				<Reaction OwnerType="RxnPackageManagerObject" OwnerName="" Type="ParamSet">
					<ReactionType OwnerType="EquilibriumRxnObject" OwnerName="Rxn-7" Type="Param">
						<Value>EquilibriumRxnObject</Value>
						<ValueName>ReactionType</ValueName>
						<ValueType>Text</ValueType>
						<Status>Specified</Status>
					</ReactionType>
					<ReactionName OwnerType="EquilibriumRxnObject" OwnerName="Rxn-7" Type="Param">
						<Value>Rxn-7</Value>
						<ValueName>ReactionName</ValueName>
						<ValueType>Text</ValueType>
						<Status>Specified</Status>
					</ReactionName>
					<SetReactantSource OwnerType="EquilibriumRxnObject" OwnerName="Rxn-7" Type="Param">
						<Value>0</Value>
						<ValueName>SetReactantSource</ValueName>
						<ValueType>Text</ValueType>
						<Status>Specified</Status>
					</SetReactantSource>
					<ReactantList OwnerType="EquilibriumRxnObject" OwnerName="Rxn-7" Type="ParamSet">
						<NumberOfReactants OwnerType="EquilibriumRxnObject" OwnerName="Rxn-7" Type="Param">
							<Value>3</Value>
							<ValueType>Real</ValueType>
							<Status>Specified</Status>
						</NumberOfReactants>
						<Reactant OwnerType="EquilibriumRxnObject" OwnerName="Rxn-7" Type="ParamSet">
							<ComponentName OwnerType="EquilibriumRxnObject" OwnerName="Rxn-7" Type="Param">
								<Value>Hydrogen</Value>
								<ValueName>ComponentName</ValueName>
								<ValueType>Text</ValueType>
								<Status>Specified</Status>
							</ComponentName>
							<StoichCoeff OwnerType="EquilibriumRxnObject" OwnerName="Rxn-7" Type="Param">
								<Value>-1</Value>
								<ValueType>Real</ValueType>
								<Status>Specified</Status>
							</StoichCoeff>
						</Reactant>
						<Reactant OwnerType="EquilibriumRxnObject" OwnerName="Rxn-7" Type="ParamSet">
							<ComponentName OwnerType="EquilibriumRxnObject" OwnerName="Rxn-7" Type="Param">
								<Value>Oxygen</Value>
								<ValueName>ComponentName</ValueName>
								<ValueType>Text</ValueType>
								<Status>Specified</Status>
							</ComponentName>
							<StoichCoeff OwnerType="EquilibriumRxnObject" OwnerName="Rxn-7" Type="Param">
								<Value>-0.5</Value>
								<ValueType>Real</ValueType>
								<Status>Specified</Status>
							</StoichCoeff>
						</Reactant>
						<Reactant OwnerType="EquilibriumRxnObject" OwnerName="Rxn-7" Type="ParamSet">
							<ComponentName OwnerType="EquilibriumRxnObject" OwnerName="Rxn-7" Type="Param">
								<Value>H2O</Value>
								<ValueName>ComponentName</ValueName>
								<ValueType>Text</ValueType>
								<Status>Specified</Status>
							</ComponentName>
							<StoichCoeff OwnerType="EquilibriumRxnObject" OwnerName="Rxn-7" Type="Param">
								<Value>1</Value>
								<ValueType>Real</ValueType>
								<Status>Specified</Status>
							</StoichCoeff>
						</Reactant>
					</ReactantList>
					<Basis OwnerType="EquilibriumRxnObject" OwnerName="Rxn-7" Type="Param">
						<Value>Activity</Value>
						<ValueName>Basis</ValueName>
						<ValueType>Text</ValueType>
						<Status>Specified</Status>
					</Basis>
					<Phase OwnerType="EquilibriumRxnObject" OwnerName="Rxn-7" Type="Param">
						<Value>VapourPhase</Value>
						<ValueName>Phase</ValueName>
						<ValueType>Text</ValueType>
						<Status>Specified</Status>
					</Phase>
					<MinTemperature OwnerType="EquilibriumRxnObject" OwnerName="Rxn-7" Type="Param">
						<Value>-273.15</Value>
						<ValueType>Real</ValueType>
						<Status>Specified</Status>
					</MinTemperature>
					<MaxTemperature OwnerType="EquilibriumRxnObject" OwnerName="Rxn-7" Type="Param">
						<Value>3000</Value>
						<ValueType>Real</ValueType>
						<Status>Specified</Status>
					</MaxTemperature>
					<EquilibriumConsCoeff OwnerType="EquilibriumRxnObject" OwnerName="Rxn-7" Type="ParamSet">
						<EquilibriumConsCoeffSet OwnerType="EquilibriumRxnObject" OwnerName="Rxn-7" Type="ParamSet">
						</EquilibriumConsCoeffSet>
						<EquilibriumConsCoeffSet OwnerType="EquilibriumRxnObject" OwnerName="Rxn-7" Type="ParamSet">
						</EquilibriumConsCoeffSet>
						<EquilibriumConsCoeffSet OwnerType="EquilibriumRxnObject" OwnerName="Rxn-7" Type="ParamSet">
						</EquilibriumConsCoeffSet>
						<EquilibriumConsCoeffSet OwnerType="EquilibriumRxnObject" OwnerName="Rxn-7" Type="ParamSet">
						</EquilibriumConsCoeffSet>
						<EquilibriumConsCoeffSet OwnerType="EquilibriumRxnObject" OwnerName="Rxn-7" Type="ParamSet">
						</EquilibriumConsCoeffSet>
						<EquilibriumConsCoeffSet OwnerType="EquilibriumRxnObject" OwnerName="Rxn-7" Type="ParamSet">
						</EquilibriumConsCoeffSet>
						<EquilibriumConsCoeffSet OwnerType="EquilibriumRxnObject" OwnerName="Rxn-7" Type="ParamSet">
						</EquilibriumConsCoeffSet>
						<EquilibriumConsCoeffSet OwnerType="EquilibriumRxnObject" OwnerName="Rxn-7" Type="ParamSet">
						</EquilibriumConsCoeffSet>
					</EquilibriumConsCoeff>
					<FractionalApproach OwnerType="EquilibriumRxnObject" OwnerName="Rxn-7" Type="ParamSet">
					</FractionalApproach>
					<FixedKeqConstant OwnerType="EquilibriumRxnObject" OwnerName="Rxn-7" Type="ParamSet">
						<ConstantKLabel OwnerType="EquilibriumRxnObject" OwnerName="Rxn-7" Type="Param">
							<Value>Keq</Value>
							<ValueName>ConstantKLabel</ValueName>
							<ValueType>Text</ValueType>
							<Status>Calculated</Status>
						</ConstantKLabel>
						<ConstantKLogCheck OwnerType="EquilibriumRxnObject" OwnerName="Rxn-7" Type="Param">
							<Value>False</Value>
							<ValueName>ConstantKLogCheck</ValueName>
							<ValueType>Boolean</ValueType>
							<Status>Specified</Status>
						</ConstantKLogCheck>
					</FixedKeqConstant>
					<KineticSource OwnerType="EquilibriumRxnObject" OwnerName="Rxn-7" Type="Param">
						<Value>2</Value>
						<ValueType>Real</ValueType>
						<Status>Specified</Status>
					</KineticSource>
					<AutoDetect OwnerType="EquilibriumRxnObject" OwnerName="Rxn-7" Type="Param">
						<Value>True</Value>
						<ValueName>AutoDetect</ValueName>
						<ValueType>Boolean</ValueType>
						<Status>Specified</Status>
					</AutoDetect>
				</Reaction>
				<Reaction OwnerType="RxnPackageManagerObject" OwnerName="" Type="ParamSet">
					<ReactionType OwnerType="EquilibriumRxnObject" OwnerName="Rxn-8" Type="Param">
						<Value>EquilibriumRxnObject</Value>
						<ValueName>ReactionType</ValueName>
						<ValueType>Text</ValueType>
						<Status>Specified</Status>
					</ReactionType>
					<ReactionName OwnerType="EquilibriumRxnObject" OwnerName="Rxn-8" Type="Param">
						<Value>Rxn-8</Value>
						<ValueName>ReactionName</ValueName>
						<ValueType>Text</ValueType>
						<Status>Specified</Status>
					</ReactionName>
					<SetReactantSource OwnerType="EquilibriumRxnObject" OwnerName="Rxn-8" Type="Param">
						<Value>0</Value>
						<ValueName>SetReactantSource</ValueName>
						<ValueType>Text</ValueType>
						<Status>Specified</Status>
					</SetReactantSource>
					<ReactantList OwnerType="EquilibriumRxnObject" OwnerName="Rxn-8" Type="ParamSet">
						<NumberOfReactants OwnerType="EquilibriumRxnObject" OwnerName="Rxn-8" Type="Param">
							<Value>4</Value>
							<ValueType>Real</ValueType>
							<Status>Specified</Status>
						</NumberOfReactants>
						<Reactant OwnerType="EquilibriumRxnObject" OwnerName="Rxn-8" Type="ParamSet">
							<ComponentName OwnerType="EquilibriumRxnObject" OwnerName="Rxn-8" Type="Param">
								<Value>diM-Ether</Value>
								<ValueName>ComponentName</ValueName>
								<ValueType>Text</ValueType>
								<Status>Specified</Status>
							</ComponentName>
							<StoichCoeff OwnerType="EquilibriumRxnObject" OwnerName="Rxn-8" Type="Param">
								<Value>-1</Value>
								<ValueType>Real</ValueType>
								<Status>Specified</Status>
							</StoichCoeff>
						</Reactant>
						<Reactant OwnerType="EquilibriumRxnObject" OwnerName="Rxn-8" Type="ParamSet">
							<ComponentName OwnerType="EquilibriumRxnObject" OwnerName="Rxn-8" Type="Param">
								<Value>Oxygen</Value>
								<ValueName>ComponentName</ValueName>
								<ValueType>Text</ValueType>
								<Status>Specified</Status>
							</ComponentName>
							<StoichCoeff OwnerType="EquilibriumRxnObject" OwnerName="Rxn-8" Type="Param">
								<Value>-3</Value>
								<ValueType>Real</ValueType>
								<Status>Specified</Status>
							</StoichCoeff>
						</Reactant>
						<Reactant OwnerType="EquilibriumRxnObject" OwnerName="Rxn-8" Type="ParamSet">
							<ComponentName OwnerType="EquilibriumRxnObject" OwnerName="Rxn-8" Type="Param">
								<Value>CO2</Value>
								<ValueName>ComponentName</ValueName>
								<ValueType>Text</ValueType>
								<Status>Specified</Status>
							</ComponentName>
							<StoichCoeff OwnerType="EquilibriumRxnObject" OwnerName="Rxn-8" Type="Param">
								<Value>2</Value>
								<ValueType>Real</ValueType>
								<Status>Specified</Status>
							</StoichCoeff>
						</Reactant>
						<Reactant OwnerType="EquilibriumRxnObject" OwnerName="Rxn-8" Type="ParamSet">
							<ComponentName OwnerType="EquilibriumRxnObject" OwnerName="Rxn-8" Type="Param">
								<Value>H2O</Value>
								<ValueName>ComponentName</ValueName>
								<ValueType>Text</ValueType>
								<Status>Specified</Status>
							</ComponentName>
							<StoichCoeff OwnerType="EquilibriumRxnObject" OwnerName="Rxn-8" Type="Param">
								<Value>3</Value>
								<ValueType>Real</ValueType>
								<Status>Specified</Status>
							</StoichCoeff>
						</Reactant>
					</ReactantList>
					<Basis OwnerType="EquilibriumRxnObject" OwnerName="Rxn-8" Type="Param">
						<Value>Activity</Value>
						<ValueName>Basis</ValueName>
						<ValueType>Text</ValueType>
						<Status>Specified</Status>
					</Basis>
					<Phase OwnerType="EquilibriumRxnObject" OwnerName="Rxn-8" Type="Param">
						<Value>VapourPhase</Value>
						<ValueName>Phase</ValueName>
						<ValueType>Text</ValueType>
						<Status>Specified</Status>
					</Phase>
					<MinTemperature OwnerType="EquilibriumRxnObject" OwnerName="Rxn-8" Type="Param">
						<Value>-273.15</Value>
						<ValueType>Real</ValueType>
						<Status>Specified</Status>
					</MinTemperature>
					<MaxTemperature OwnerType="EquilibriumRxnObject" OwnerName="Rxn-8" Type="Param">
						<Value>3000</Value>
						<ValueType>Real</ValueType>
						<Status>Specified</Status>
					</MaxTemperature>
					<EquilibriumConsCoeff OwnerType="EquilibriumRxnObject" OwnerName="Rxn-8" Type="ParamSet">
						<EquilibriumConsCoeffSet OwnerType="EquilibriumRxnObject" OwnerName="Rxn-8" Type="ParamSet">
						</EquilibriumConsCoeffSet>
						<EquilibriumConsCoeffSet OwnerType="EquilibriumRxnObject" OwnerName="Rxn-8" Type="ParamSet">
						</EquilibriumConsCoeffSet>
						<EquilibriumConsCoeffSet OwnerType="EquilibriumRxnObject" OwnerName="Rxn-8" Type="ParamSet">
						</EquilibriumConsCoeffSet>
						<EquilibriumConsCoeffSet OwnerType="EquilibriumRxnObject" OwnerName="Rxn-8" Type="ParamSet">
						</EquilibriumConsCoeffSet>
						<EquilibriumConsCoeffSet OwnerType="EquilibriumRxnObject" OwnerName="Rxn-8" Type="ParamSet">
						</EquilibriumConsCoeffSet>
						<EquilibriumConsCoeffSet OwnerType="EquilibriumRxnObject" OwnerName="Rxn-8" Type="ParamSet">
						</EquilibriumConsCoeffSet>
						<EquilibriumConsCoeffSet OwnerType="EquilibriumRxnObject" OwnerName="Rxn-8" Type="ParamSet">
						</EquilibriumConsCoeffSet>
						<EquilibriumConsCoeffSet OwnerType="EquilibriumRxnObject" OwnerName="Rxn-8" Type="ParamSet">
						</EquilibriumConsCoeffSet>
					</EquilibriumConsCoeff>
					<FractionalApproach OwnerType="EquilibriumRxnObject" OwnerName="Rxn-8" Type="ParamSet">
					</FractionalApproach>
					<FixedKeqConstant OwnerType="EquilibriumRxnObject" OwnerName="Rxn-8" Type="ParamSet">
						<ConstantKLabel OwnerType="EquilibriumRxnObject" OwnerName="Rxn-8" Type="Param">
							<Value>Keq</Value>
							<ValueName>ConstantKLabel</ValueName>
							<ValueType>Text</ValueType>
							<Status>Calculated</Status>
						</ConstantKLabel>
						<ConstantKLogCheck OwnerType="EquilibriumRxnObject" OwnerName="Rxn-8" Type="Param">
							<Value>False</Value>
							<ValueName>ConstantKLogCheck</ValueName>
							<ValueType>Boolean</ValueType>
							<Status>Specified</Status>
						</ConstantKLogCheck>
					</FixedKeqConstant>
					<KineticSource OwnerType="EquilibriumRxnObject" OwnerName="Rxn-8" Type="Param">
						<Value>2</Value>
						<ValueType>Real</ValueType>
						<Status>Specified</Status>
					</KineticSource>
					<AutoDetect OwnerType="EquilibriumRxnObject" OwnerName="Rxn-8" Type="Param">
						<Value>True</Value>
						<ValueName>AutoDetect</ValueName>
						<ValueType>Boolean</ValueType>
						<Status>Specified</Status>
					</AutoDetect>
				</Reaction>
				<Reaction OwnerType="RxnPackageManagerObject" OwnerName="" Type="ParamSet">
					<ReactionType OwnerType="LHKineticRxnObject" OwnerName="Rxn-1" Type="Param">
						<Value>LHKineticRxnObject</Value>
						<ValueName>ReactionType</ValueName>
						<ValueType>Text</ValueType>
						<Status>Specified</Status>
					</ReactionType>
					<ReactionName OwnerType="LHKineticRxnObject" OwnerName="Rxn-1" Type="Param">
						<Value>Rxn-1</Value>
						<ValueName>ReactionName</ValueName>
						<ValueType>Text</ValueType>
						<Status>Specified</Status>
					</ReactionName>
					<SetReactantSource OwnerType="LHKineticRxnObject" OwnerName="Rxn-1" Type="Param">
						<Value>0</Value>
						<ValueName>SetReactantSource</ValueName>
						<ValueType>Text</ValueType>
						<Status>Specified</Status>
					</SetReactantSource>
					<KineticBasis OwnerType="LHKineticRxnObject" OwnerName="Rxn-1" Type="ParamSet">
						<ReactionName OwnerType="LHKineticRxnObject" OwnerName="Rxn-1" Type="Param">
							<Value>Rxn-1</Value>
							<ValueName>ReactionName</ValueName>
							<ValueType>Text</ValueType>
							<Status>Specified</Status>
						</ReactionName>
						<SetReactantSource OwnerType="LHKineticRxnObject" OwnerName="Rxn-1" Type="Param">
							<Value>0</Value>
							<ValueName>SetReactantSource</ValueName>
							<ValueType>Text</ValueType>
							<Status>Specified</Status>
						</SetReactantSource>
						<ReactantList OwnerType="LHKineticRxnObject" OwnerName="Rxn-1" Type="ParamSet">
							<NumberOfReactants OwnerType="LHKineticRxnObject" OwnerName="Rxn-1" Type="Param">
								<Value>3</Value>
								<ValueType>Real</ValueType>
								<Status>Specified</Status>
							</NumberOfReactants>
							<Reactant OwnerType="LHKineticRxnObject" OwnerName="Rxn-1" Type="ParamSet">
								<ComponentName OwnerType="LHKineticRxnObject" OwnerName="Rxn-1" Type="Param">
									<Value>Methanol</Value>
									<ValueName>ComponentName</ValueName>
									<ValueType>Text</ValueType>
									<Status>Specified</Status>
								</ComponentName>
								<StoichCoeff OwnerType="LHKineticRxnObject" OwnerName="Rxn-1" Type="Param">
									<Value>-2</Value>
									<ValueType>Real</ValueType>
									<Status>Specified</Status>
								</StoichCoeff>
								<ForwardOrder OwnerType="LHKineticRxnObject" OwnerName="Rxn-1" Type="Param">
									<Value>2</Value>
									<ValueType>Real</ValueType>
									<Status>Specified</Status>
								</ForwardOrder>
								<ReverseOrder OwnerType="LHKineticRxnObject" OwnerName="Rxn-1" Type="Param">
									<Value>0</Value>
									<ValueType>Real</ValueType>
									<Status>Specified</Status>
								</ReverseOrder>
							</Reactant>
							<Reactant OwnerType="LHKineticRxnObject" OwnerName="Rxn-1" Type="ParamSet">
								<ComponentName OwnerType="LHKineticRxnObject" OwnerName="Rxn-1" Type="Param">
									<Value>diM-Ether</Value>
									<ValueName>ComponentName</ValueName>
									<ValueType>Text</ValueType>
									<Status>Specified</Status>
								</ComponentName>
								<StoichCoeff OwnerType="LHKineticRxnObject" OwnerName="Rxn-1" Type="Param">
									<Value>1</Value>
									<ValueType>Real</ValueType>
									<Status>Specified</Status>
								</StoichCoeff>
								<ForwardOrder OwnerType="LHKineticRxnObject" OwnerName="Rxn-1" Type="Param">
									<Value>0</Value>
									<ValueType>Real</ValueType>
									<Status>Specified</Status>
								</ForwardOrder>
								<ReverseOrder OwnerType="LHKineticRxnObject" OwnerName="Rxn-1" Type="Param">
									<Value>1</Value>
									<ValueType>Real</ValueType>
									<Status>Specified</Status>
								</ReverseOrder>
							</Reactant>
							<Reactant OwnerType="LHKineticRxnObject" OwnerName="Rxn-1" Type="ParamSet">
								<ComponentName OwnerType="LHKineticRxnObject" OwnerName="Rxn-1" Type="Param">
									<Value>H2O</Value>
									<ValueName>ComponentName</ValueName>
									<ValueType>Text</ValueType>
									<Status>Specified</Status>
								</ComponentName>
								<StoichCoeff OwnerType="LHKineticRxnObject" OwnerName="Rxn-1" Type="Param">
									<Value>1</Value>
									<ValueType>Real</ValueType>
									<Status>Specified</Status>
								</StoichCoeff>
								<ForwardOrder OwnerType="LHKineticRxnObject" OwnerName="Rxn-1" Type="Param">
									<Value>0</Value>
									<ValueType>Real</ValueType>
									<Status>Specified</Status>
								</ForwardOrder>
								<ReverseOrder OwnerType="LHKineticRxnObject" OwnerName="Rxn-1" Type="Param">
									<Value>1</Value>
									<ValueType>Real</ValueType>
									<Status>Specified</Status>
								</ReverseOrder>
							</Reactant>
						</ReactantList>
						<Basis OwnerType="LHKineticRxnObject" OwnerName="Rxn-1" Type="Param">
							<Value>Molar Concn</Value>
							<ValueName>Basis</ValueName>
							<ValueType>Text</ValueType>
							<Status>Specified</Status>
						</Basis>
						<BaseComponent OwnerType="LHKineticRxnObject" OwnerName="Rxn-1" Type="Param">
							<Value>Methanol</Value>
							<ValueName>BaseComponent</ValueName>
							<ValueType>Text</ValueType>
							<Status>Specified</Status>
						</BaseComponent>
						<Phase OwnerType="LHKineticRxnObject" OwnerName="Rxn-1" Type="Param">
							<Value>Overall</Value>
							<ValueName>Phase</ValueName>
							<ValueType>Text</ValueType>
							<Status>Specified</Status>
						</Phase>
						<MinTemperature OwnerType="LHKineticRxnObject" OwnerName="Rxn-1" Type="Param">
							<Value>-273.15</Value>
							<ValueType>Real</ValueType>
							<Status>Specified</Status>
						</MinTemperature>
						<MaxTemperature OwnerType="LHKineticRxnObject" OwnerName="Rxn-1" Type="Param">
							<Value>3000</Value>
							<ValueType>Real</ValueType>
							<Status>Specified</Status>
						</MaxTemperature>
						<BasisUnits OwnerType="LHKineticRxnObject" OwnerName="Rxn-1" Type="Param">
							<Value>kgmole/m3</Value>
							<ValueName>BasisUnits</ValueName>
							<ValueType>Text</ValueType>
							<Status>Specified</Status>
						</BasisUnits>
						<RateUnits OwnerType="LHKineticRxnObject" OwnerName="Rxn-1" Type="Param">
							<Value>kgmole/m3-h</Value>
							<ValueName>RateUnits</ValueName>
							<ValueType>Text</ValueType>
							<Status>Specified</Status>
						</RateUnits>
						<KineticConsCoeff OwnerType="LHKineticRxnObject" OwnerName="Rxn-1" Type="ParamSet">
							<FwdFrequencyFactor OwnerType="LHKineticRxnObject" OwnerName="Rxn-1" Type="Param">
								<Value>1.57e+10</Value>
								<ValueType>Real</ValueType>
								<Status>Specified</Status>
							</FwdFrequencyFactor>
							<FwdActivationEnergy OwnerType="LHKineticRxnObject" OwnerName="Rxn-1" Type="Param">
								<Value>3210</Value>
								<ValueType>Real</ValueType>
								<Status>Specified</Status>
							</FwdActivationEnergy>
							<RevFrequencyFactor OwnerType="LHKineticRxnObject" OwnerName="Rxn-1" Type="Param">
								<Value>1.4234e+11</Value>
								<ValueType>Real</ValueType>
								<Status>Specified</Status>
							</RevFrequencyFactor>
							<RevActivationEnergy OwnerType="LHKineticRxnObject" OwnerName="Rxn-1" Type="Param">
								<Value>25729</Value>
								<ValueType>Real</ValueType>
								<Status>Specified</Status>
							</RevActivationEnergy>
						</KineticConsCoeff>
					</KineticBasis>
					<NumberOfRows OwnerType="LHKineticRxnObject" OwnerName="Rxn-1" Type="Param">
						<Value>2</Value>
						<ValueType>Real</ValueType>
						<Status>Specified</Status>
					</NumberOfRows>
					<NumberOfReactants OwnerType="LHKineticRxnObject" OwnerName="Rxn-1" Type="Param">
						<Value>3</Value>
						<ValueType>Real</ValueType>
						<Status>Specified</Status>
					</NumberOfReactants>
					<PreFactor OwnerType="LHKineticRxnObject" OwnerName="Rxn-1" Type="Param">
						<Value>0.044</Value>
						<ValueType>Real</ValueType>
						<Status>Specified</Status>
					</PreFactor>
					<ActivationEnergy OwnerType="LHKineticRxnObject" OwnerName="Rxn-1" Type="Param">
						<Value>-35281</Value>
						<ValueType>Real</ValueType>
						<Status>Specified</Status>
					</ActivationEnergy>
					<Exponents OwnerType="LHKineticRxnObject" OwnerName="Rxn-1" Type="Param">
						<Value>0.5</Value>
						<ValueType>Real</ValueType>
						<Status>Specified</Status>
					</Exponents>
					<Exponents OwnerType="LHKineticRxnObject" OwnerName="Rxn-1" Type="Param">
						<Value>0</Value>
						<ValueType>Real</ValueType>
						<Status>Specified</Status>
					</Exponents>
					<Exponents OwnerType="LHKineticRxnObject" OwnerName="Rxn-1" Type="Param">
						<Value>0</Value>
						<ValueType>Real</ValueType>
						<Status>Specified</Status>
					</Exponents>
					<PreFactor OwnerType="LHKineticRxnObject" OwnerName="Rxn-1" Type="Param">
						<Value>0.08</Value>
						<ValueType>Real</ValueType>
						<Status>Specified</Status>
					</PreFactor>
					<ActivationEnergy OwnerType="LHKineticRxnObject" OwnerName="Rxn-1" Type="Param">
						<Value>-42152</Value>
						<ValueType>Real</ValueType>
						<Status>Specified</Status>
					</ActivationEnergy>
					<Exponents OwnerType="LHKineticRxnObject" OwnerName="Rxn-1" Type="Param">
						<Value>0</Value>
						<ValueType>Real</ValueType>
						<Status>Specified</Status>
					</Exponents>
					<Exponents OwnerType="LHKineticRxnObject" OwnerName="Rxn-1" Type="Param">
						<Value>0</Value>
						<ValueType>Real</ValueType>
						<Status>Specified</Status>
					</Exponents>
					<Exponents OwnerType="LHKineticRxnObject" OwnerName="Rxn-1" Type="Param">
						<Value>1</Value>
						<ValueType>Real</ValueType>
						<Status>Specified</Status>
					</Exponents>
					<DenominatorExponents OwnerType="LHKineticRxnObject" OwnerName="Rxn-1" Type="Param">
						<Value>4</Value>
						<ValueType>Real</ValueType>
						<Status>Specified</Status>
					</DenominatorExponents>
				</Reaction>
				<Reaction OwnerType="RxnPackageManagerObject" OwnerName="" Type="ParamSet">
					<ReactionType OwnerType="LHKineticRxnObject" OwnerName="Rxn-2" Type="Param">
						<Value>LHKineticRxnObject</Value>
						<ValueName>ReactionType</ValueName>
						<ValueType>Text</ValueType>
						<Status>Specified</Status>
					</ReactionType>
					<ReactionName OwnerType="LHKineticRxnObject" OwnerName="Rxn-2" Type="Param">
						<Value>Rxn-2</Value>
						<ValueName>ReactionName</ValueName>
						<ValueType>Text</ValueType>
						<Status>Specified</Status>
					</ReactionName>
					<SetReactantSource OwnerType="LHKineticRxnObject" OwnerName="Rxn-2" Type="Param">
						<Value>0</Value>
						<ValueName>SetReactantSource</ValueName>
						<ValueType>Text</ValueType>
						<Status>Specified</Status>
					</SetReactantSource>
					<KineticBasis OwnerType="LHKineticRxnObject" OwnerName="Rxn-2" Type="ParamSet">
						<ReactionName OwnerType="LHKineticRxnObject" OwnerName="Rxn-2" Type="Param">
							<Value>Rxn-2</Value>
							<ValueName>ReactionName</ValueName>
							<ValueType>Text</ValueType>
							<Status>Specified</Status>
						</ReactionName>
						<SetReactantSource OwnerType="LHKineticRxnObject" OwnerName="Rxn-2" Type="Param">
							<Value>0</Value>
							<ValueName>SetReactantSource</ValueName>
							<ValueType>Text</ValueType>
							<Status>Specified</Status>
						</SetReactantSource>
						<ReactantList OwnerType="LHKineticRxnObject" OwnerName="Rxn-2" Type="ParamSet">
							<NumberOfReactants OwnerType="LHKineticRxnObject" OwnerName="Rxn-2" Type="Param">
								<Value>3</Value>
								<ValueType>Real</ValueType>
								<Status>Specified</Status>
							</NumberOfReactants>
							<Reactant OwnerType="LHKineticRxnObject" OwnerName="Rxn-2" Type="ParamSet">
								<ComponentName OwnerType="LHKineticRxnObject" OwnerName="Rxn-2" Type="Param">
									<Value>Methanol</Value>
									<ValueName>ComponentName</ValueName>
									<ValueType>Text</ValueType>
									<Status>Specified</Status>
								</ComponentName>
								<StoichCoeff OwnerType="LHKineticRxnObject" OwnerName="Rxn-2" Type="Param">
									<Value>-2</Value>
									<ValueType>Real</ValueType>
									<Status>Specified</Status>
								</StoichCoeff>
								<ForwardOrder OwnerType="LHKineticRxnObject" OwnerName="Rxn-2" Type="Param">
									<Value>2</Value>
									<ValueType>Real</ValueType>
									<Status>Specified</Status>
								</ForwardOrder>
								<ReverseOrder OwnerType="LHKineticRxnObject" OwnerName="Rxn-2" Type="Param">
									<Value>0</Value>
									<ValueType>Real</ValueType>
									<Status>Specified</Status>
								</ReverseOrder>
							</Reactant>
							<Reactant OwnerType="LHKineticRxnObject" OwnerName="Rxn-2" Type="ParamSet">
								<ComponentName OwnerType="LHKineticRxnObject" OwnerName="Rxn-2" Type="Param">
									<Value>diM-Ether</Value>
									<ValueName>ComponentName</ValueName>
									<ValueType>Text</ValueType>
									<Status>Specified</Status>
								</ComponentName>
								<StoichCoeff OwnerType="LHKineticRxnObject" OwnerName="Rxn-2" Type="Param">
									<Value>1</Value>
									<ValueType>Real</ValueType>
									<Status>Specified</Status>
								</StoichCoeff>
								<ForwardOrder OwnerType="LHKineticRxnObject" OwnerName="Rxn-2" Type="Param">
									<Value>0</Value>
									<ValueType>Real</ValueType>
									<Status>Specified</Status>
								</ForwardOrder>
								<ReverseOrder OwnerType="LHKineticRxnObject" OwnerName="Rxn-2" Type="Param">
									<Value>1</Value>
									<ValueType>Real</ValueType>
									<Status>Specified</Status>
								</ReverseOrder>
							</Reactant>
							<Reactant OwnerType="LHKineticRxnObject" OwnerName="Rxn-2" Type="ParamSet">
								<ComponentName OwnerType="LHKineticRxnObject" OwnerName="Rxn-2" Type="Param">
									<Value>H2O</Value>
									<ValueName>ComponentName</ValueName>
									<ValueType>Text</ValueType>
									<Status>Specified</Status>
								</ComponentName>
								<StoichCoeff OwnerType="LHKineticRxnObject" OwnerName="Rxn-2" Type="Param">
									<Value>1</Value>
									<ValueType>Real</ValueType>
									<Status>Specified</Status>
								</StoichCoeff>
								<ForwardOrder OwnerType="LHKineticRxnObject" OwnerName="Rxn-2" Type="Param">
									<Value>0</Value>
									<ValueType>Real</ValueType>
									<Status>Specified</Status>
								</ForwardOrder>
								<ReverseOrder OwnerType="LHKineticRxnObject" OwnerName="Rxn-2" Type="Param">
									<Value>1</Value>
									<ValueType>Real</ValueType>
									<Status>Specified</Status>
								</ReverseOrder>
							</Reactant>
						</ReactantList>
						<Basis OwnerType="LHKineticRxnObject" OwnerName="Rxn-2" Type="Param">
							<Value>Molar Concn</Value>
							<ValueName>Basis</ValueName>
							<ValueType>Text</ValueType>
							<Status>Specified</Status>
						</Basis>
						<BaseComponent OwnerType="LHKineticRxnObject" OwnerName="Rxn-2" Type="Param">
							<Value>Methanol</Value>
							<ValueName>BaseComponent</ValueName>
							<ValueType>Text</ValueType>
							<Status>Specified</Status>
						</BaseComponent>
						<Phase OwnerType="LHKineticRxnObject" OwnerName="Rxn-2" Type="Param">
							<Value>Overall</Value>
							<ValueName>Phase</ValueName>
							<ValueType>Text</ValueType>
							<Status>Specified</Status>
						</Phase>
						<MinTemperature OwnerType="LHKineticRxnObject" OwnerName="Rxn-2" Type="Param">
							<Value>-273.15</Value>
							<ValueType>Real</ValueType>
							<Status>Specified</Status>
						</MinTemperature>
						<MaxTemperature OwnerType="LHKineticRxnObject" OwnerName="Rxn-2" Type="Param">
							<Value>3000</Value>
							<ValueType>Real</ValueType>
							<Status>Specified</Status>
						</MaxTemperature>
						<BasisUnits OwnerType="LHKineticRxnObject" OwnerName="Rxn-2" Type="Param">
							<Value>kgmole/m3</Value>
							<ValueName>BasisUnits</ValueName>
							<ValueType>Text</ValueType>
							<Status>Specified</Status>
						</BasisUnits>
						<RateUnits OwnerType="LHKineticRxnObject" OwnerName="Rxn-2" Type="Param">
							<Value>kgmole/m3-h</Value>
							<ValueName>RateUnits</ValueName>
							<ValueType>Text</ValueType>
							<Status>Specified</Status>
						</RateUnits>
						<KineticConsCoeff OwnerType="LHKineticRxnObject" OwnerName="Rxn-2" Type="ParamSet">
							<FwdFrequencyFactor OwnerType="LHKineticRxnObject" OwnerName="Rxn-2" Type="Param">
								<Value>1.57e+10</Value>
								<ValueType>Real</ValueType>
								<Status>Specified</Status>
							</FwdFrequencyFactor>
							<FwdActivationEnergy OwnerType="LHKineticRxnObject" OwnerName="Rxn-2" Type="Param">
								<Value>3210</Value>
								<ValueType>Real</ValueType>
								<Status>Specified</Status>
							</FwdActivationEnergy>
							<RevFrequencyFactor OwnerType="LHKineticRxnObject" OwnerName="Rxn-2" Type="Param">
								<Value>1.4234e+11</Value>
								<ValueType>Real</ValueType>
								<Status>Specified</Status>
							</RevFrequencyFactor>
							<RevActivationEnergy OwnerType="LHKineticRxnObject" OwnerName="Rxn-2" Type="Param">
								<Value>25729</Value>
								<ValueType>Real</ValueType>
								<Status>Specified</Status>
							</RevActivationEnergy>
						</KineticConsCoeff>
					</KineticBasis>
					<NumberOfRows OwnerType="LHKineticRxnObject" OwnerName="Rxn-2" Type="Param">
						<Value>2</Value>
						<ValueType>Real</ValueType>
						<Status>Specified</Status>
					</NumberOfRows>
					<NumberOfReactants OwnerType="LHKineticRxnObject" OwnerName="Rxn-2" Type="Param">
						<Value>3</Value>
						<ValueType>Real</ValueType>
						<Status>Specified</Status>
					</NumberOfReactants>
					<PreFactor OwnerType="LHKineticRxnObject" OwnerName="Rxn-2" Type="Param">
						<Value>0.044</Value>
						<ValueType>Real</ValueType>
						<Status>Specified</Status>
					</PreFactor>
					<ActivationEnergy OwnerType="LHKineticRxnObject" OwnerName="Rxn-2" Type="Param">
						<Value>-35281</Value>
						<ValueType>Real</ValueType>
						<Status>Specified</Status>
					</ActivationEnergy>
					<Exponents OwnerType="LHKineticRxnObject" OwnerName="Rxn-2" Type="Param">
						<Value>0.5</Value>
						<ValueType>Real</ValueType>
						<Status>Specified</Status>
					</Exponents>
					<Exponents OwnerType="LHKineticRxnObject" OwnerName="Rxn-2" Type="Param">
						<Value>0</Value>
						<ValueType>Real</ValueType>
						<Status>Specified</Status>
					</Exponents>
					<Exponents OwnerType="LHKineticRxnObject" OwnerName="Rxn-2" Type="Param">
						<Value>0</Value>
						<ValueType>Real</ValueType>
						<Status>Specified</Status>
					</Exponents>
					<PreFactor OwnerType="LHKineticRxnObject" OwnerName="Rxn-2" Type="Param">
						<Value>0.08</Value>
						<ValueType>Real</ValueType>
						<Status>Specified</Status>
					</PreFactor>
					<ActivationEnergy OwnerType="LHKineticRxnObject" OwnerName="Rxn-2" Type="Param">
						<Value>-42152</Value>
						<ValueType>Real</ValueType>
						<Status>Specified</Status>
					</ActivationEnergy>
					<Exponents OwnerType="LHKineticRxnObject" OwnerName="Rxn-2" Type="Param">
						<Value>0</Value>
						<ValueType>Real</ValueType>
						<Status>Specified</Status>
					</Exponents>
					<Exponents OwnerType="LHKineticRxnObject" OwnerName="Rxn-2" Type="Param">
						<Value>0</Value>
						<ValueType>Real</ValueType>
						<Status>Specified</Status>
					</Exponents>
					<Exponents OwnerType="LHKineticRxnObject" OwnerName="Rxn-2" Type="Param">
						<Value>1</Value>
						<ValueType>Real</ValueType>
						<Status>Specified</Status>
					</Exponents>
					<DenominatorExponents OwnerType="LHKineticRxnObject" OwnerName="Rxn-2" Type="Param">
						<Value>4</Value>
						<ValueType>Real</ValueType>
						<Status>Specified</Status>
					</DenominatorExponents>
				</Reaction>
				<Reaction OwnerType="RxnPackageManagerObject" OwnerName="" Type="ParamSet">
					<ReactionType OwnerType="LHKineticRxnObject" OwnerName="WGS_XUFR" Type="Param">
						<Value>LHKineticRxnObject</Value>
						<ValueName>ReactionType</ValueName>
						<ValueType>Text</ValueType>
						<Status>Specified</Status>
					</ReactionType>
					<ReactionName OwnerType="LHKineticRxnObject" OwnerName="WGS_XUFR" Type="Param">
						<Value>WGS_XUFR</Value>
						<ValueName>ReactionName</ValueName>
						<ValueType>Text</ValueType>
						<Status>Specified</Status>
					</ReactionName>
					<SetReactantSource OwnerType="LHKineticRxnObject" OwnerName="WGS_XUFR" Type="Param">
						<Value>0</Value>
						<ValueName>SetReactantSource</ValueName>
						<ValueType>Text</ValueType>
						<Status>Specified</Status>
					</SetReactantSource>
					<KineticBasis OwnerType="LHKineticRxnObject" OwnerName="WGS_XUFR" Type="ParamSet">
						<ReactionName OwnerType="LHKineticRxnObject" OwnerName="WGS_XUFR" Type="Param">
							<Value>WGS_XUFR</Value>
							<ValueName>ReactionName</ValueName>
							<ValueType>Text</ValueType>
							<Status>Specified</Status>
						</ReactionName>
						<SetReactantSource OwnerType="LHKineticRxnObject" OwnerName="WGS_XUFR" Type="Param">
							<Value>0</Value>
							<ValueName>SetReactantSource</ValueName>
							<ValueType>Text</ValueType>
							<Status>Specified</Status>
						</SetReactantSource>
						<ReactantList OwnerType="LHKineticRxnObject" OwnerName="WGS_XUFR" Type="ParamSet">
							<NumberOfReactants OwnerType="LHKineticRxnObject" OwnerName="WGS_XUFR" Type="Param">
								<Value>5</Value>
								<ValueType>Real</ValueType>
								<Status>Specified</Status>
							</NumberOfReactants>
							<Reactant OwnerType="LHKineticRxnObject" OwnerName="WGS_XUFR" Type="ParamSet">
								<ComponentName OwnerType="LHKineticRxnObject" OwnerName="WGS_XUFR" Type="Param">
									<Value>CO</Value>
									<ValueName>ComponentName</ValueName>
									<ValueType>Text</ValueType>
									<Status>Specified</Status>
								</ComponentName>
								<StoichCoeff OwnerType="LHKineticRxnObject" OwnerName="WGS_XUFR" Type="Param">
									<Value>-1</Value>
									<ValueType>Real</ValueType>
									<Status>Specified</Status>
								</StoichCoeff>
								<ForwardOrder OwnerType="LHKineticRxnObject" OwnerName="WGS_XUFR" Type="Param">
									<Value>1</Value>
									<ValueType>Real</ValueType>
									<Status>Specified</Status>
								</ForwardOrder>
								<ReverseOrder OwnerType="LHKineticRxnObject" OwnerName="WGS_XUFR" Type="Param">
									<Value>0</Value>
									<ValueType>Real</ValueType>
									<Status>Specified</Status>
								</ReverseOrder>
							</Reactant>
							<Reactant OwnerType="LHKineticRxnObject" OwnerName="WGS_XUFR" Type="ParamSet">
								<ComponentName OwnerType="LHKineticRxnObject" OwnerName="WGS_XUFR" Type="Param">
									<Value>H2O</Value>
									<ValueName>ComponentName</ValueName>
									<ValueType>Text</ValueType>
									<Status>Specified</Status>
								</ComponentName>
								<StoichCoeff OwnerType="LHKineticRxnObject" OwnerName="WGS_XUFR" Type="Param">
									<Value>-1</Value>
									<ValueType>Real</ValueType>
									<Status>Specified</Status>
								</StoichCoeff>
								<ForwardOrder OwnerType="LHKineticRxnObject" OwnerName="WGS_XUFR" Type="Param">
									<Value>1</Value>
									<ValueType>Real</ValueType>
									<Status>Specified</Status>
								</ForwardOrder>
								<ReverseOrder OwnerType="LHKineticRxnObject" OwnerName="WGS_XUFR" Type="Param">
									<Value>0</Value>
									<ValueType>Real</ValueType>
									<Status>Specified</Status>
								</ReverseOrder>
							</Reactant>
							<Reactant OwnerType="LHKineticRxnObject" OwnerName="WGS_XUFR" Type="ParamSet">
								<ComponentName OwnerType="LHKineticRxnObject" OwnerName="WGS_XUFR" Type="Param">
									<Value>Hydrogen</Value>
									<ValueName>ComponentName</ValueName>
									<ValueType>Text</ValueType>
									<Status>Specified</Status>
								</ComponentName>
								<StoichCoeff OwnerType="LHKineticRxnObject" OwnerName="WGS_XUFR" Type="Param">
									<Value>1</Value>
									<ValueType>Real</ValueType>
									<Status>Specified</Status>
								</StoichCoeff>
								<ForwardOrder OwnerType="LHKineticRxnObject" OwnerName="WGS_XUFR" Type="Param">
									<Value>-1</Value>
									<ValueType>Real</ValueType>
									<Status>Specified</Status>
								</ForwardOrder>
								<ReverseOrder OwnerType="LHKineticRxnObject" OwnerName="WGS_XUFR" Type="Param">
									<Value>0</Value>
									<ValueType>Real</ValueType>
									<Status>Specified</Status>
								</ReverseOrder>
							</Reactant>
							<Reactant OwnerType="LHKineticRxnObject" OwnerName="WGS_XUFR" Type="ParamSet">
								<ComponentName OwnerType="LHKineticRxnObject" OwnerName="WGS_XUFR" Type="Param">
									<Value>CO2</Value>
									<ValueName>ComponentName</ValueName>
									<ValueType>Text</ValueType>
									<Status>Specified</Status>
								</ComponentName>
								<StoichCoeff OwnerType="LHKineticRxnObject" OwnerName="WGS_XUFR" Type="Param">
									<Value>1</Value>
									<ValueType>Real</ValueType>
									<Status>Specified</Status>
								</StoichCoeff>
								<ForwardOrder OwnerType="LHKineticRxnObject" OwnerName="WGS_XUFR" Type="Param">
									<Value>0</Value>
									<ValueType>Real</ValueType>
									<Status>Specified</Status>
								</ForwardOrder>
								<ReverseOrder OwnerType="LHKineticRxnObject" OwnerName="WGS_XUFR" Type="Param">
									<Value>1</Value>
									<ValueType>Real</ValueType>
									<Status>Specified</Status>
								</ReverseOrder>
							</Reactant>
							<Reactant OwnerType="LHKineticRxnObject" OwnerName="WGS_XUFR" Type="ParamSet">
								<ComponentName OwnerType="LHKineticRxnObject" OwnerName="WGS_XUFR" Type="Param">
									<Value>Methane</Value>
									<ValueName>ComponentName</ValueName>
									<ValueType>Text</ValueType>
									<Status>Specified</Status>
								</ComponentName>
								<StoichCoeff OwnerType="LHKineticRxnObject" OwnerName="WGS_XUFR" Type="Param">
									<Value>0</Value>
									<ValueType>Real</ValueType>
									<Status>Specified</Status>
								</StoichCoeff>
								<ForwardOrder OwnerType="LHKineticRxnObject" OwnerName="WGS_XUFR" Type="Param">
									<Value>-0</Value>
									<ValueType>Real</ValueType>
									<Status>Specified</Status>
								</ForwardOrder>
								<ReverseOrder OwnerType="LHKineticRxnObject" OwnerName="WGS_XUFR" Type="Param">
									<Value>0</Value>
									<ValueType>Real</ValueType>
									<Status>Specified</Status>
								</ReverseOrder>
							</Reactant>
						</ReactantList>
						<Basis OwnerType="LHKineticRxnObject" OwnerName="WGS_XUFR" Type="Param">
							<Value>Partial Pres</Value>
							<ValueName>Basis</ValueName>
							<ValueType>Text</ValueType>
							<Status>Specified</Status>
						</Basis>
						<BaseComponent OwnerType="LHKineticRxnObject" OwnerName="WGS_XUFR" Type="Param">
							<Value>CO</Value>
							<ValueName>BaseComponent</ValueName>
							<ValueType>Text</ValueType>
							<Status>Specified</Status>
						</BaseComponent>
						<Phase OwnerType="LHKineticRxnObject" OwnerName="WGS_XUFR" Type="Param">
							<Value>Overall</Value>
							<ValueName>Phase</ValueName>
							<ValueType>Text</ValueType>
							<Status>Specified</Status>
						</Phase>
						<MinTemperature OwnerType="LHKineticRxnObject" OwnerName="WGS_XUFR" Type="Param">
							<Value>-273.15</Value>
							<ValueType>Real</ValueType>
							<Status>Specified</Status>
						</MinTemperature>
						<MaxTemperature OwnerType="LHKineticRxnObject" OwnerName="WGS_XUFR" Type="Param">
							<Value>3000</Value>
							<ValueType>Real</ValueType>
							<Status>Specified</Status>
						</MaxTemperature>
						<BasisUnits OwnerType="LHKineticRxnObject" OwnerName="WGS_XUFR" Type="Param">
							<Value>bar</Value>
							<ValueName>BasisUnits</ValueName>
							<ValueType>Text</ValueType>
							<Status>Specified</Status>
						</BasisUnits>
						<RateUnits OwnerType="LHKineticRxnObject" OwnerName="WGS_XUFR" Type="Param">
							<Value>kgmole/m3-h</Value>
							<ValueName>RateUnits</ValueName>
							<ValueType>Text</ValueType>
							<Status>Specified</Status>
						</RateUnits>
						<KineticConsCoeff OwnerType="LHKineticRxnObject" OwnerName="WGS_XUFR" Type="ParamSet">
							<FwdFrequencyFactor OwnerType="LHKineticRxnObject" OwnerName="WGS_XUFR" Type="Param">
								<Value>82870000</Value>
								<ValueType>Real</ValueType>
								<Status>Specified</Status>
							</FwdFrequencyFactor>
							<FwdActivationEnergy OwnerType="LHKineticRxnObject" OwnerName="WGS_XUFR" Type="Param">
								<Value>67130</Value>
								<ValueType>Real</ValueType>
								<Status>Specified</Status>
							</FwdActivationEnergy>
							<FwdAlpha OwnerType="LHKineticRxnObject" OwnerName="WGS_XUFR" Type="Param">
								<Value>0</Value>
								<ValueType>Real</ValueType>
								<Status>Specified</Status>
							</FwdAlpha>
							<RevFrequencyFactor OwnerType="LHKineticRxnObject" OwnerName="WGS_XUFR" Type="Param">
								<Value>5.682e+13</Value>
								<ValueType>Real</ValueType>
								<Status>Specified</Status>
							</RevFrequencyFactor>
							<RevActivationEnergy OwnerType="LHKineticRxnObject" OwnerName="WGS_XUFR" Type="Param">
								<Value>112010</Value>
								<ValueType>Real</ValueType>
								<Status>Specified</Status>
							</RevActivationEnergy>
							<RevAlpha OwnerType="LHKineticRxnObject" OwnerName="WGS_XUFR" Type="Param">
								<Value>-1.2099</Value>
								<ValueType>Real</ValueType>
								<Status>Specified</Status>
							</RevAlpha>
						</KineticConsCoeff>
					</KineticBasis>
					<NumberOfRows OwnerType="LHKineticRxnObject" OwnerName="WGS_XUFR" Type="Param">
						<Value>4</Value>
						<ValueType>Real</ValueType>
						<Status>Specified</Status>
					</NumberOfRows>
					<NumberOfReactants OwnerType="LHKineticRxnObject" OwnerName="WGS_XUFR" Type="Param">
						<Value>5</Value>
						<ValueType>Real</ValueType>
						<Status>Specified</Status>
					</NumberOfReactants>
					<PreFactor OwnerType="LHKineticRxnObject" OwnerName="WGS_XUFR" Type="Param">
						<Value>8.23e-05</Value>
						<ValueType>Real</ValueType>
						<Status>Specified</Status>
					</PreFactor>
					<ActivationEnergy OwnerType="LHKineticRxnObject" OwnerName="WGS_XUFR" Type="Param">
						<Value>-70650</Value>
						<ValueType>Real</ValueType>
						<Status>Specified</Status>
					</ActivationEnergy>
					<Exponents OwnerType="LHKineticRxnObject" OwnerName="WGS_XUFR" Type="Param">
						<Value>1</Value>
						<ValueType>Real</ValueType>
						<Status>Specified</Status>
					</Exponents>
					<Exponents OwnerType="LHKineticRxnObject" OwnerName="WGS_XUFR" Type="Param">
						<Value>0</Value>
						<ValueType>Real</ValueType>
						<Status>Specified</Status>
					</Exponents>
					<Exponents OwnerType="LHKineticRxnObject" OwnerName="WGS_XUFR" Type="Param">
						<Value>0</Value>
						<ValueType>Real</ValueType>
						<Status>Specified</Status>
					</Exponents>
					<Exponents OwnerType="LHKineticRxnObject" OwnerName="WGS_XUFR" Type="Param">
						<Value>0</Value>
						<ValueType>Real</ValueType>
						<Status>Specified</Status>
					</Exponents>
					<Exponents OwnerType="LHKineticRxnObject" OwnerName="WGS_XUFR" Type="Param">
						<Value>0</Value>
						<ValueType>Real</ValueType>
						<Status>Specified</Status>
					</Exponents>
					<PreFactor OwnerType="LHKineticRxnObject" OwnerName="WGS_XUFR" Type="Param">
						<Value>6.12e-09</Value>
						<ValueType>Real</ValueType>
						<Status>Specified</Status>
					</PreFactor>
					<ActivationEnergy OwnerType="LHKineticRxnObject" OwnerName="WGS_XUFR" Type="Param">
						<Value>-82900</Value>
						<ValueType>Real</ValueType>
						<Status>Specified</Status>
					</ActivationEnergy>
					<Exponents OwnerType="LHKineticRxnObject" OwnerName="WGS_XUFR" Type="Param">
						<Value>0</Value>
						<ValueType>Real</ValueType>
						<Status>Specified</Status>
					</Exponents>
					<Exponents OwnerType="LHKineticRxnObject" OwnerName="WGS_XUFR" Type="Param">
						<Value>0</Value>
						<ValueType>Real</ValueType>
						<Status>Specified</Status>
					</Exponents>
					<Exponents OwnerType="LHKineticRxnObject" OwnerName="WGS_XUFR" Type="Param">
						<Value>1</Value>
						<ValueType>Real</ValueType>
						<Status>Specified</Status>
					</Exponents>
					<Exponents OwnerType="LHKineticRxnObject" OwnerName="WGS_XUFR" Type="Param">
						<Value>0</Value>
						<ValueType>Real</ValueType>
						<Status>Specified</Status>
					</Exponents>
					<Exponents OwnerType="LHKineticRxnObject" OwnerName="WGS_XUFR" Type="Param">
						<Value>0</Value>
						<ValueType>Real</ValueType>
						<Status>Specified</Status>
					</Exponents>
					<PreFactor OwnerType="LHKineticRxnObject" OwnerName="WGS_XUFR" Type="Param">
						<Value>0.000665</Value>
						<ValueType>Real</ValueType>
						<Status>Specified</Status>
					</PreFactor>
					<ActivationEnergy OwnerType="LHKineticRxnObject" OwnerName="WGS_XUFR" Type="Param">
						<Value>-38280</Value>
						<ValueType>Real</ValueType>
						<Status>Specified</Status>
					</ActivationEnergy>
					<Exponents OwnerType="LHKineticRxnObject" OwnerName="WGS_XUFR" Type="Param">
						<Value>0</Value>
						<ValueType>Real</ValueType>
						<Status>Specified</Status>
					</Exponents>
					<Exponents OwnerType="LHKineticRxnObject" OwnerName="WGS_XUFR" Type="Param">
						<Value>0</Value>
						<ValueType>Real</ValueType>
						<Status>Specified</Status>
					</Exponents>
					<Exponents OwnerType="LHKineticRxnObject" OwnerName="WGS_XUFR" Type="Param">
						<Value>0</Value>
						<ValueType>Real</ValueType>
						<Status>Specified</Status>
					</Exponents>
					<Exponents OwnerType="LHKineticRxnObject" OwnerName="WGS_XUFR" Type="Param">
						<Value>0</Value>
						<ValueType>Real</ValueType>
						<Status>Specified</Status>
					</Exponents>
					<Exponents OwnerType="LHKineticRxnObject" OwnerName="WGS_XUFR" Type="Param">
						<Value>1</Value>
						<ValueType>Real</ValueType>
						<Status>Specified</Status>
					</Exponents>
					<PreFactor OwnerType="LHKineticRxnObject" OwnerName="WGS_XUFR" Type="Param">
						<Value>177000</Value>
						<ValueType>Real</ValueType>
						<Status>Specified</Status>
					</PreFactor>
					<ActivationEnergy OwnerType="LHKineticRxnObject" OwnerName="WGS_XUFR" Type="Param">
						<Value>88680</Value>
						<ValueType>Real</ValueType>
						<Status>Specified</Status>
					</ActivationEnergy>
					<Exponents OwnerType="LHKineticRxnObject" OwnerName="WGS_XUFR" Type="Param">
						<Value>0</Value>
						<ValueType>Real</ValueType>
						<Status>Specified</Status>
					</Exponents>
					<Exponents OwnerType="LHKineticRxnObject" OwnerName="WGS_XUFR" Type="Param">
						<Value>1</Value>
						<ValueType>Real</ValueType>
						<Status>Specified</Status>
					</Exponents>
					<Exponents OwnerType="LHKineticRxnObject" OwnerName="WGS_XUFR" Type="Param">
						<Value>-1</Value>
						<ValueType>Real</ValueType>
						<Status>Specified</Status>
					</Exponents>
					<Exponents OwnerType="LHKineticRxnObject" OwnerName="WGS_XUFR" Type="Param">
						<Value>0</Value>
						<ValueType>Real</ValueType>
						<Status>Specified</Status>
					</Exponents>
					<Exponents OwnerType="LHKineticRxnObject" OwnerName="WGS_XUFR" Type="Param">
						<Value>0</Value>
						<ValueType>Real</ValueType>
						<Status>Specified</Status>
					</Exponents>
					<DenominatorExponents OwnerType="LHKineticRxnObject" OwnerName="WGS_XUFR" Type="Param">
						<Value>2</Value>
						<ValueType>Real</ValueType>
						<Status>Specified</Status>
					</DenominatorExponents>
				</Reaction>
				<Reaction OwnerType="RxnPackageManagerObject" OwnerName="" Type="ParamSet">
					<ReactionType OwnerType="LHKineticRxnObject" OwnerName="MSR_XUFR" Type="Param">
						<Value>LHKineticRxnObject</Value>
						<ValueName>ReactionType</ValueName>
						<ValueType>Text</ValueType>
						<Status>Specified</Status>
					</ReactionType>
					<ReactionName OwnerType="LHKineticRxnObject" OwnerName="MSR_XUFR" Type="Param">
						<Value>MSR_XUFR</Value>
						<ValueName>ReactionName</ValueName>
						<ValueType>Text</ValueType>
						<Status>Specified</Status>
					</ReactionName>
					<SetReactantSource OwnerType="LHKineticRxnObject" OwnerName="MSR_XUFR" Type="Param">
						<Value>0</Value>
						<ValueName>SetReactantSource</ValueName>
						<ValueType>Text</ValueType>
						<Status>Specified</Status>
					</SetReactantSource>
					<KineticBasis OwnerType="LHKineticRxnObject" OwnerName="MSR_XUFR" Type="ParamSet">
						<ReactionName OwnerType="LHKineticRxnObject" OwnerName="MSR_XUFR" Type="Param">
							<Value>MSR_XUFR</Value>
							<ValueName>ReactionName</ValueName>
							<ValueType>Text</ValueType>
							<Status>Specified</Status>
						</ReactionName>
						<SetReactantSource OwnerType="LHKineticRxnObject" OwnerName="MSR_XUFR" Type="Param">
							<Value>0</Value>
							<ValueName>SetReactantSource</ValueName>
							<ValueType>Text</ValueType>
							<Status>Specified</Status>
						</SetReactantSource>
						<ReactantList OwnerType="LHKineticRxnObject" OwnerName="MSR_XUFR" Type="ParamSet">
							<NumberOfReactants OwnerType="LHKineticRxnObject" OwnerName="MSR_XUFR" Type="Param">
								<Value>4</Value>
								<ValueType>Real</ValueType>
								<Status>Specified</Status>
							</NumberOfReactants>
							<Reactant OwnerType="LHKineticRxnObject" OwnerName="MSR_XUFR" Type="ParamSet">
								<ComponentName OwnerType="LHKineticRxnObject" OwnerName="MSR_XUFR" Type="Param">
									<Value>Methane</Value>
									<ValueName>ComponentName</ValueName>
									<ValueType>Text</ValueType>
									<Status>Specified</Status>
								</ComponentName>
								<StoichCoeff OwnerType="LHKineticRxnObject" OwnerName="MSR_XUFR" Type="Param">
									<Value>-1</Value>
									<ValueType>Real</ValueType>
									<Status>Specified</Status>
								</StoichCoeff>
								<ForwardOrder OwnerType="LHKineticRxnObject" OwnerName="MSR_XUFR" Type="Param">
									<Value>1</Value>
									<ValueType>Real</ValueType>
									<Status>Specified</Status>
								</ForwardOrder>
								<ReverseOrder OwnerType="LHKineticRxnObject" OwnerName="MSR_XUFR" Type="Param">
									<Value>0</Value>
									<ValueType>Real</ValueType>
									<Status>Specified</Status>
								</ReverseOrder>
							</Reactant>
							<Reactant OwnerType="LHKineticRxnObject" OwnerName="MSR_XUFR" Type="ParamSet">
								<ComponentName OwnerType="LHKineticRxnObject" OwnerName="MSR_XUFR" Type="Param">
									<Value>H2O</Value>
									<ValueName>ComponentName</ValueName>
									<ValueType>Text</ValueType>
									<Status>Specified</Status>
								</ComponentName>
								<StoichCoeff OwnerType="LHKineticRxnObject" OwnerName="MSR_XUFR" Type="Param">
									<Value>-1</Value>
									<ValueType>Real</ValueType>
									<Status>Specified</Status>
								</StoichCoeff>
								<ForwardOrder OwnerType="LHKineticRxnObject" OwnerName="MSR_XUFR" Type="Param">
									<Value>1</Value>
									<ValueType>Real</ValueType>
									<Status>Specified</Status>
								</ForwardOrder>
								<ReverseOrder OwnerType="LHKineticRxnObject" OwnerName="MSR_XUFR" Type="Param">
									<Value>0</Value>
									<ValueType>Real</ValueType>
									<Status>Specified</Status>
								</ReverseOrder>
							</Reactant>
							<Reactant OwnerType="LHKineticRxnObject" OwnerName="MSR_XUFR" Type="ParamSet">
								<ComponentName OwnerType="LHKineticRxnObject" OwnerName="MSR_XUFR" Type="Param">
									<Value>Hydrogen</Value>
									<ValueName>ComponentName</ValueName>
									<ValueType>Text</ValueType>
									<Status>Specified</Status>
								</ComponentName>
								<StoichCoeff OwnerType="LHKineticRxnObject" OwnerName="MSR_XUFR" Type="Param">
									<Value>3</Value>
									<ValueType>Real</ValueType>
									<Status>Specified</Status>
								</StoichCoeff>
								<ForwardOrder OwnerType="LHKineticRxnObject" OwnerName="MSR_XUFR" Type="Param">
									<Value>-2.5</Value>
									<ValueType>Real</ValueType>
									<Status>Specified</Status>
								</ForwardOrder>
								<ReverseOrder OwnerType="LHKineticRxnObject" OwnerName="MSR_XUFR" Type="Param">
									<Value>0.5</Value>
									<ValueType>Real</ValueType>
									<Status>Specified</Status>
								</ReverseOrder>
							</Reactant>
							<Reactant OwnerType="LHKineticRxnObject" OwnerName="MSR_XUFR" Type="ParamSet">
								<ComponentName OwnerType="LHKineticRxnObject" OwnerName="MSR_XUFR" Type="Param">
									<Value>CO</Value>
									<ValueName>ComponentName</ValueName>
									<ValueType>Text</ValueType>
									<Status>Specified</Status>
								</ComponentName>
								<StoichCoeff OwnerType="LHKineticRxnObject" OwnerName="MSR_XUFR" Type="Param">
									<Value>1</Value>
									<ValueType>Real</ValueType>
									<Status>Specified</Status>
								</StoichCoeff>
								<ForwardOrder OwnerType="LHKineticRxnObject" OwnerName="MSR_XUFR" Type="Param">
									<Value>0</Value>
									<ValueType>Real</ValueType>
									<Status>Specified</Status>
								</ForwardOrder>
								<ReverseOrder OwnerType="LHKineticRxnObject" OwnerName="MSR_XUFR" Type="Param">
									<Value>1</Value>
									<ValueType>Real</ValueType>
									<Status>Specified</Status>
								</ReverseOrder>
							</Reactant>
						</ReactantList>
						<Basis OwnerType="LHKineticRxnObject" OwnerName="MSR_XUFR" Type="Param">
							<Value>Partial Pres</Value>
							<ValueName>Basis</ValueName>
							<ValueType>Text</ValueType>
							<Status>Specified</Status>
						</Basis>
						<BaseComponent OwnerType="LHKineticRxnObject" OwnerName="MSR_XUFR" Type="Param">
							<Value>Methane</Value>
							<ValueName>BaseComponent</ValueName>
							<ValueType>Text</ValueType>
							<Status>Specified</Status>
						</BaseComponent>
						<Phase OwnerType="LHKineticRxnObject" OwnerName="MSR_XUFR" Type="Param">
							<Value>Overall</Value>
							<ValueName>Phase</ValueName>
							<ValueType>Text</ValueType>
							<Status>Specified</Status>
						</Phase>
						<MinTemperature OwnerType="LHKineticRxnObject" OwnerName="MSR_XUFR" Type="Param">
							<Value>-273.15</Value>
							<ValueType>Real</ValueType>
							<Status>Specified</Status>
						</MinTemperature>
						<MaxTemperature OwnerType="LHKineticRxnObject" OwnerName="MSR_XUFR" Type="Param">
							<Value>3000</Value>
							<ValueType>Real</ValueType>
							<Status>Specified</Status>
						</MaxTemperature>
						<BasisUnits OwnerType="LHKineticRxnObject" OwnerName="MSR_XUFR" Type="Param">
							<Value>bar</Value>
							<ValueName>BasisUnits</ValueName>
							<ValueType>Text</ValueType>
							<Status>Specified</Status>
						</BasisUnits>
						<RateUnits OwnerType="LHKineticRxnObject" OwnerName="MSR_XUFR" Type="Param">
							<Value>kgmole/m3-h</Value>
							<ValueName>RateUnits</ValueName>
							<ValueType>Text</ValueType>
							<Status>Specified</Status>
						</RateUnits>
						<KineticConsCoeff OwnerType="LHKineticRxnObject" OwnerName="MSR_XUFR" Type="ParamSet">
							<FwdFrequencyFactor OwnerType="LHKineticRxnObject" OwnerName="MSR_XUFR" Type="Param">
								<Value>1.194e+17</Value>
								<ValueType>Real</ValueType>
								<Status>Specified</Status>
							</FwdFrequencyFactor>
							<FwdActivationEnergy OwnerType="LHKineticRxnObject" OwnerName="MSR_XUFR" Type="Param">
								<Value>240100</Value>
								<ValueType>Real</ValueType>
								<Status>Specified</Status>
							</FwdActivationEnergy>
							<FwdAlpha OwnerType="LHKineticRxnObject" OwnerName="MSR_XUFR" Type="Param">
								<Value>0</Value>
								<ValueType>Real</ValueType>
								<Status>Specified</Status>
							</FwdAlpha>
							<RevFrequencyFactor OwnerType="LHKineticRxnObject" OwnerName="MSR_XUFR" Type="Param">
								<Value>88370000</Value>
								<ValueType>Real</ValueType>
								<Status>Specified</Status>
							</RevFrequencyFactor>
							<RevActivationEnergy OwnerType="LHKineticRxnObject" OwnerName="MSR_XUFR" Type="Param">
								<Value>24887</Value>
								<ValueType>Real</ValueType>
								<Status>Specified</Status>
							</RevActivationEnergy>
							<RevAlpha OwnerType="LHKineticRxnObject" OwnerName="MSR_XUFR" Type="Param">
								<Value>-1.1782</Value>
								<ValueType>Real</ValueType>
								<Status>Specified</Status>
							</RevAlpha>
						</KineticConsCoeff>
					</KineticBasis>
					<NumberOfRows OwnerType="LHKineticRxnObject" OwnerName="MSR_XUFR" Type="Param">
						<Value>4</Value>
						<ValueType>Real</ValueType>
						<Status>Specified</Status>
					</NumberOfRows>
					<NumberOfReactants OwnerType="LHKineticRxnObject" OwnerName="MSR_XUFR" Type="Param">
						<Value>4</Value>
						<ValueType>Real</ValueType>
						<Status>Specified</Status>
					</NumberOfReactants>
					<PreFactor OwnerType="LHKineticRxnObject" OwnerName="MSR_XUFR" Type="Param">
						<Value>8.23e-05</Value>
						<ValueType>Real</ValueType>
						<Status>Specified</Status>
					</PreFactor>
					<ActivationEnergy OwnerType="LHKineticRxnObject" OwnerName="MSR_XUFR" Type="Param">
						<Value>-70650</Value>
						<ValueType>Real</ValueType>
						<Status>Specified</Status>
					</ActivationEnergy>
					<Exponents OwnerType="LHKineticRxnObject" OwnerName="MSR_XUFR" Type="Param">
						<Value>0</Value>
						<ValueType>Real</ValueType>
						<Status>Specified</Status>
					</Exponents>
					<Exponents OwnerType="LHKineticRxnObject" OwnerName="MSR_XUFR" Type="Param">
						<Value>0</Value>
						<ValueType>Real</ValueType>
						<Status>Specified</Status>
					</Exponents>
					<Exponents OwnerType="LHKineticRxnObject" OwnerName="MSR_XUFR" Type="Param">
						<Value>0</Value>
						<ValueType>Real</ValueType>
						<Status>Specified</Status>
					</Exponents>
					<Exponents OwnerType="LHKineticRxnObject" OwnerName="MSR_XUFR" Type="Param">
						<Value>1</Value>
						<ValueType>Real</ValueType>
						<Status>Specified</Status>
					</Exponents>
					<PreFactor OwnerType="LHKineticRxnObject" OwnerName="MSR_XUFR" Type="Param">
						<Value>6.12e-09</Value>
						<ValueType>Real</ValueType>
						<Status>Specified</Status>
					</PreFactor>
					<ActivationEnergy OwnerType="LHKineticRxnObject" OwnerName="MSR_XUFR" Type="Param">
						<Value>-82900</Value>
						<ValueType>Real</ValueType>
						<Status>Specified</Status>
					</ActivationEnergy>
					<Exponents OwnerType="LHKineticRxnObject" OwnerName="MSR_XUFR" Type="Param">
						<Value>0</Value>
						<ValueType>Real</ValueType>
						<Status>Specified</Status>
					</Exponents>
					<Exponents OwnerType="LHKineticRxnObject" OwnerName="MSR_XUFR" Type="Param">
						<Value>0</Value>
						<ValueType>Real</ValueType>
						<Status>Specified</Status>
					</Exponents>
					<Exponents OwnerType="LHKineticRxnObject" OwnerName="MSR_XUFR" Type="Param">
						<Value>1</Value>
						<ValueType>Real</ValueType>
						<Status>Specified</Status>
					</Exponents>
					<Exponents OwnerType="LHKineticRxnObject" OwnerName="MSR_XUFR" Type="Param">
						<Value>0</Value>
						<ValueType>Real</ValueType>
						<Status>Specified</Status>
					</Exponents>
					<PreFactor OwnerType="LHKineticRxnObject" OwnerName="MSR_XUFR" Type="Param">
						<Value>0.000665</Value>
						<ValueType>Real</ValueType>
						<Status>Specified</Status>
					</PreFactor>
					<ActivationEnergy OwnerType="LHKineticRxnObject" OwnerName="MSR_XUFR" Type="Param">
						<Value>-38280</Value>
						<ValueType>Real</ValueType>
						<Status>Specified</Status>
					</ActivationEnergy>
					<Exponents OwnerType="LHKineticRxnObject" OwnerName="MSR_XUFR" Type="Param">
						<Value>1</Value>
						<ValueType>Real</ValueType>
						<Status>Specified</Status>
					</Exponents>
					<Exponents OwnerType="LHKineticRxnObject" OwnerName="MSR_XUFR" Type="Param">
						<Value>0</Value>
						<ValueType>Real</ValueType>
						<Status>Specified</Status>
					</Exponents>
					<Exponents OwnerType="LHKineticRxnObject" OwnerName="MSR_XUFR" Type="Param">
						<Value>0</Value>
						<ValueType>Real</ValueType>
						<Status>Specified</Status>
					</Exponents>
					<Exponents OwnerType="LHKineticRxnObject" OwnerName="MSR_XUFR" Type="Param">
						<Value>0</Value>
						<ValueType>Real</ValueType>
						<Status>Specified</Status>
					</Exponents>
					<PreFactor OwnerType="LHKineticRxnObject" OwnerName="MSR_XUFR" Type="Param">
						<Value>177000</Value>
						<ValueType>Real</ValueType>
						<Status>Specified</Status>
					</PreFactor>
					<ActivationEnergy OwnerType="LHKineticRxnObject" OwnerName="MSR_XUFR" Type="Param">
						<Value>88680</Value>
						<ValueType>Real</ValueType>
						<Status>Specified</Status>
					</ActivationEnergy>
					<Exponents OwnerType="LHKineticRxnObject" OwnerName="MSR_XUFR" Type="Param">
						<Value>0</Value>
						<ValueType>Real</ValueType>
						<Status>Specified</Status>
					</Exponents>
					<Exponents OwnerType="LHKineticRxnObject" OwnerName="MSR_XUFR" Type="Param">
						<Value>1</Value>
						<ValueType>Real</ValueType>
						<Status>Specified</Status>
					</Exponents>
					<Exponents OwnerType="LHKineticRxnObject" OwnerName="MSR_XUFR" Type="Param">
						<Value>-1</Value>
						<ValueType>Real</ValueType>
						<Status>Specified</Status>
					</Exponents>
					<Exponents OwnerType="LHKineticRxnObject" OwnerName="MSR_XUFR" Type="Param">
						<Value>0</Value>
						<ValueType>Real</ValueType>
						<Status>Specified</Status>
					</Exponents>
					<DenominatorExponents OwnerType="LHKineticRxnObject" OwnerName="MSR_XUFR" Type="Param">
						<Value>2</Value>
						<ValueType>Real</ValueType>
						<Status>Specified</Status>
					</DenominatorExponents>
				</Reaction>
				<Reaction OwnerType="RxnPackageManagerObject" OwnerName="" Type="ParamSet">
					<ReactionType OwnerType="LHKineticRxnObject" OwnerName="RM-XUFR" Type="Param">
						<Value>LHKineticRxnObject</Value>
						<ValueName>ReactionType</ValueName>
						<ValueType>Text</ValueType>
						<Status>Specified</Status>
					</ReactionType>
					<ReactionName OwnerType="LHKineticRxnObject" OwnerName="RM-XUFR" Type="Param">
						<Value>RM-XUFR</Value>
						<ValueName>ReactionName</ValueName>
						<ValueType>Text</ValueType>
						<Status>Specified</Status>
					</ReactionName>
					<SetReactantSource OwnerType="LHKineticRxnObject" OwnerName="RM-XUFR" Type="Param">
						<Value>0</Value>
						<ValueName>SetReactantSource</ValueName>
						<ValueType>Text</ValueType>
						<Status>Specified</Status>
					</SetReactantSource>
					<KineticBasis OwnerType="LHKineticRxnObject" OwnerName="RM-XUFR" Type="ParamSet">
						<ReactionName OwnerType="LHKineticRxnObject" OwnerName="RM-XUFR" Type="Param">
							<Value>RM-XUFR</Value>
							<ValueName>ReactionName</ValueName>
							<ValueType>Text</ValueType>
							<Status>Specified</Status>
						</ReactionName>
						<SetReactantSource OwnerType="LHKineticRxnObject" OwnerName="RM-XUFR" Type="Param">
							<Value>0</Value>
							<ValueName>SetReactantSource</ValueName>
							<ValueType>Text</ValueType>
							<Status>Specified</Status>
						</SetReactantSource>
						<ReactantList OwnerType="LHKineticRxnObject" OwnerName="RM-XUFR" Type="ParamSet">
							<NumberOfReactants OwnerType="LHKineticRxnObject" OwnerName="RM-XUFR" Type="Param">
								<Value>5</Value>
								<ValueType>Real</ValueType>
								<Status>Specified</Status>
							</NumberOfReactants>
							<Reactant OwnerType="LHKineticRxnObject" OwnerName="RM-XUFR" Type="ParamSet">
								<ComponentName OwnerType="LHKineticRxnObject" OwnerName="RM-XUFR" Type="Param">
									<Value>Methane</Value>
									<ValueName>ComponentName</ValueName>
									<ValueType>Text</ValueType>
									<Status>Specified</Status>
								</ComponentName>
								<StoichCoeff OwnerType="LHKineticRxnObject" OwnerName="RM-XUFR" Type="Param">
									<Value>-1</Value>
									<ValueType>Real</ValueType>
									<Status>Specified</Status>
								</StoichCoeff>
								<ForwardOrder OwnerType="LHKineticRxnObject" OwnerName="RM-XUFR" Type="Param">
									<Value>1</Value>
									<ValueType>Real</ValueType>
									<Status>Specified</Status>
								</ForwardOrder>
								<ReverseOrder OwnerType="LHKineticRxnObject" OwnerName="RM-XUFR" Type="Param">
									<Value>0</Value>
									<ValueType>Real</ValueType>
									<Status>Specified</Status>
								</ReverseOrder>
							</Reactant>
							<Reactant OwnerType="LHKineticRxnObject" OwnerName="RM-XUFR" Type="ParamSet">
								<ComponentName OwnerType="LHKineticRxnObject" OwnerName="RM-XUFR" Type="Param">
									<Value>H2O</Value>
									<ValueName>ComponentName</ValueName>
									<ValueType>Text</ValueType>
									<Status>Specified</Status>
								</ComponentName>
								<StoichCoeff OwnerType="LHKineticRxnObject" OwnerName="RM-XUFR" Type="Param">
									<Value>-2</Value>
									<ValueType>Real</ValueType>
									<Status>Specified</Status>
								</StoichCoeff>
								<ForwardOrder OwnerType="LHKineticRxnObject" OwnerName="RM-XUFR" Type="Param">
									<Value>2</Value>
									<ValueType>Real</ValueType>
									<Status>Specified</Status>
								</ForwardOrder>
								<ReverseOrder OwnerType="LHKineticRxnObject" OwnerName="RM-XUFR" Type="Param">
									<Value>0</Value>
									<ValueType>Real</ValueType>
									<Status>Specified</Status>
								</ReverseOrder>
							</Reactant>
							<Reactant OwnerType="LHKineticRxnObject" OwnerName="RM-XUFR" Type="ParamSet">
								<ComponentName OwnerType="LHKineticRxnObject" OwnerName="RM-XUFR" Type="Param">
									<Value>Hydrogen</Value>
									<ValueName>ComponentName</ValueName>
									<ValueType>Text</ValueType>
									<Status>Specified</Status>
								</ComponentName>
								<StoichCoeff OwnerType="LHKineticRxnObject" OwnerName="RM-XUFR" Type="Param">
									<Value>4</Value>
									<ValueType>Real</ValueType>
									<Status>Specified</Status>
								</StoichCoeff>
								<ForwardOrder OwnerType="LHKineticRxnObject" OwnerName="RM-XUFR" Type="Param">
									<Value>-3.5</Value>
									<ValueType>Real</ValueType>
									<Status>Specified</Status>
								</ForwardOrder>
								<ReverseOrder OwnerType="LHKineticRxnObject" OwnerName="RM-XUFR" Type="Param">
									<Value>0.5</Value>
									<ValueType>Real</ValueType>
									<Status>Specified</Status>
								</ReverseOrder>
							</Reactant>
							<Reactant OwnerType="LHKineticRxnObject" OwnerName="RM-XUFR" Type="ParamSet">
								<ComponentName OwnerType="LHKineticRxnObject" OwnerName="RM-XUFR" Type="Param">
									<Value>CO</Value>
									<ValueName>ComponentName</ValueName>
									<ValueType>Text</ValueType>
									<Status>Specified</Status>
								</ComponentName>
								<StoichCoeff OwnerType="LHKineticRxnObject" OwnerName="RM-XUFR" Type="Param">
									<Value>0</Value>
									<ValueType>Real</ValueType>
									<Status>Specified</Status>
								</StoichCoeff>
								<ForwardOrder OwnerType="LHKineticRxnObject" OwnerName="RM-XUFR" Type="Param">
									<Value>0</Value>
									<ValueType>Real</ValueType>
									<Status>Specified</Status>
								</ForwardOrder>
								<ReverseOrder OwnerType="LHKineticRxnObject" OwnerName="RM-XUFR" Type="Param">
									<Value>0</Value>
									<ValueType>Real</ValueType>
									<Status>Specified</Status>
								</ReverseOrder>
							</Reactant>
							<Reactant OwnerType="LHKineticRxnObject" OwnerName="RM-XUFR" Type="ParamSet">
								<ComponentName OwnerType="LHKineticRxnObject" OwnerName="RM-XUFR" Type="Param">
									<Value>CO2</Value>
									<ValueName>ComponentName</ValueName>
									<ValueType>Text</ValueType>
									<Status>Specified</Status>
								</ComponentName>
								<StoichCoeff OwnerType="LHKineticRxnObject" OwnerName="RM-XUFR" Type="Param">
									<Value>1</Value>
									<ValueType>Real</ValueType>
									<Status>Specified</Status>
								</StoichCoeff>
								<ForwardOrder OwnerType="LHKineticRxnObject" OwnerName="RM-XUFR" Type="Param">
									<Value>0</Value>
									<ValueType>Real</ValueType>
									<Status>Specified</Status>
								</ForwardOrder>
								<ReverseOrder OwnerType="LHKineticRxnObject" OwnerName="RM-XUFR" Type="Param">
									<Value>1</Value>
									<ValueType>Real</ValueType>
									<Status>Specified</Status>
								</ReverseOrder>
							</Reactant>
						</ReactantList>
						<Basis OwnerType="LHKineticRxnObject" OwnerName="RM-XUFR" Type="Param">
							<Value>Partial Pres</Value>
							<ValueName>Basis</ValueName>
							<ValueType>Text</ValueType>
							<Status>Specified</Status>
						</Basis>
						<BaseComponent OwnerType="LHKineticRxnObject" OwnerName="RM-XUFR" Type="Param">
							<Value>Methane</Value>
							<ValueName>BaseComponent</ValueName>
							<ValueType>Text</ValueType>
							<Status>Specified</Status>
						</BaseComponent>
						<Phase OwnerType="LHKineticRxnObject" OwnerName="RM-XUFR" Type="Param">
							<Value>Overall</Value>
							<ValueName>Phase</ValueName>
							<ValueType>Text</ValueType>
							<Status>Specified</Status>
						</Phase>
						<MinTemperature OwnerType="LHKineticRxnObject" OwnerName="RM-XUFR" Type="Param">
							<Value>-273.15</Value>
							<ValueType>Real</ValueType>
							<Status>Specified</Status>
						</MinTemperature>
						<MaxTemperature OwnerType="LHKineticRxnObject" OwnerName="RM-XUFR" Type="Param">
							<Value>3000</Value>
							<ValueType>Real</ValueType>
							<Status>Specified</Status>
						</MaxTemperature>
						<BasisUnits OwnerType="LHKineticRxnObject" OwnerName="RM-XUFR" Type="Param">
							<Value>bar</Value>
							<ValueName>BasisUnits</ValueName>
							<ValueType>Text</ValueType>
							<Status>Specified</Status>
						</BasisUnits>
						<RateUnits OwnerType="LHKineticRxnObject" OwnerName="RM-XUFR" Type="Param">
							<Value>kgmole/m3-h</Value>
							<ValueName>RateUnits</ValueName>
							<ValueType>Text</ValueType>
							<Status>Specified</Status>
						</RateUnits>
						<KineticConsCoeff OwnerType="LHKineticRxnObject" OwnerName="RM-XUFR" Type="ParamSet">
							<FwdFrequencyFactor OwnerType="LHKineticRxnObject" OwnerName="RM-XUFR" Type="Param">
								<Value>2.883e+16</Value>
								<ValueType>Real</ValueType>
								<Status>Specified</Status>
							</FwdFrequencyFactor>
							<FwdActivationEnergy OwnerType="LHKineticRxnObject" OwnerName="RM-XUFR" Type="Param">
								<Value>243900</Value>
								<ValueType>Real</ValueType>
								<Status>Specified</Status>
							</FwdActivationEnergy>
							<FwdAlpha OwnerType="LHKineticRxnObject" OwnerName="RM-XUFR" Type="Param">
								<Value>0</Value>
								<ValueType>Real</ValueType>
								<Status>Specified</Status>
							</FwdAlpha>
							<RevFrequencyFactor OwnerType="LHKineticRxnObject" OwnerName="RM-XUFR" Type="Param">
								<Value>1.463e+13</Value>
								<ValueType>Real</ValueType>
								<Status>Specified</Status>
							</RevFrequencyFactor>
							<RevActivationEnergy OwnerType="LHKineticRxnObject" OwnerName="RM-XUFR" Type="Param">
								<Value>73562</Value>
								<ValueType>Real</ValueType>
								<Status>Specified</Status>
							</RevActivationEnergy>
							<RevAlpha OwnerType="LHKineticRxnObject" OwnerName="RM-XUFR" Type="Param">
								<Value>-2.388</Value>
								<ValueType>Real</ValueType>
								<Status>Specified</Status>
							</RevAlpha>
						</KineticConsCoeff>
					</KineticBasis>
					<NumberOfRows OwnerType="LHKineticRxnObject" OwnerName="RM-XUFR" Type="Param">
						<Value>4</Value>
						<ValueType>Real</ValueType>
						<Status>Specified</Status>
					</NumberOfRows>
					<NumberOfReactants OwnerType="LHKineticRxnObject" OwnerName="RM-XUFR" Type="Param">
						<Value>5</Value>
						<ValueType>Real</ValueType>
						<Status>Specified</Status>
					</NumberOfReactants>
					<PreFactor OwnerType="LHKineticRxnObject" OwnerName="RM-XUFR" Type="Param">
						<Value>8.23e-05</Value>
						<ValueType>Real</ValueType>
						<Status>Specified</Status>
					</PreFactor>
					<ActivationEnergy OwnerType="LHKineticRxnObject" OwnerName="RM-XUFR" Type="Param">
						<Value>-70650</Value>
						<ValueType>Real</ValueType>
						<Status>Specified</Status>
					</ActivationEnergy>
					<Exponents OwnerType="LHKineticRxnObject" OwnerName="RM-XUFR" Type="Param">
						<Value>0</Value>
						<ValueType>Real</ValueType>
						<Status>Specified</Status>
					</Exponents>
					<Exponents OwnerType="LHKineticRxnObject" OwnerName="RM-XUFR" Type="Param">
						<Value>0</Value>
						<ValueType>Real</ValueType>
						<Status>Specified</Status>
					</Exponents>
					<Exponents OwnerType="LHKineticRxnObject" OwnerName="RM-XUFR" Type="Param">
						<Value>0</Value>
						<ValueType>Real</ValueType>
						<Status>Specified</Status>
					</Exponents>
					<Exponents OwnerType="LHKineticRxnObject" OwnerName="RM-XUFR" Type="Param">
						<Value>1</Value>
						<ValueType>Real</ValueType>
						<Status>Specified</Status>
					</Exponents>
					<Exponents OwnerType="LHKineticRxnObject" OwnerName="RM-XUFR" Type="Param">
						<Value>0</Value>
						<ValueType>Real</ValueType>
						<Status>Specified</Status>
					</Exponents>
					<PreFactor OwnerType="LHKineticRxnObject" OwnerName="RM-XUFR" Type="Param">
						<Value>6.12e-09</Value>
						<ValueType>Real</ValueType>
						<Status>Specified</Status>
					</PreFactor>
					<ActivationEnergy OwnerType="LHKineticRxnObject" OwnerName="RM-XUFR" Type="Param">
						<Value>-82900</Value>
						<ValueType>Real</ValueType>
						<Status>Specified</Status>
					</ActivationEnergy>
					<Exponents OwnerType="LHKineticRxnObject" OwnerName="RM-XUFR" Type="Param">
						<Value>0</Value>
						<ValueType>Real</ValueType>
						<Status>Specified</Status>
					</Exponents>
					<Exponents OwnerType="LHKineticRxnObject" OwnerName="RM-XUFR" Type="Param">
						<Value>0</Value>
						<ValueType>Real</ValueType>
						<Status>Specified</Status>
					</Exponents>
					<Exponents OwnerType="LHKineticRxnObject" OwnerName="RM-XUFR" Type="Param">
						<Value>1</Value>
						<ValueType>Real</ValueType>
						<Status>Specified</Status>
					</Exponents>
					<Exponents OwnerType="LHKineticRxnObject" OwnerName="RM-XUFR" Type="Param">
						<Value>0</Value>
						<ValueType>Real</ValueType>
						<Status>Specified</Status>
					</Exponents>
					<Exponents OwnerType="LHKineticRxnObject" OwnerName="RM-XUFR" Type="Param">
						<Value>0</Value>
						<ValueType>Real</ValueType>
						<Status>Specified</Status>
					</Exponents>
					<PreFactor OwnerType="LHKineticRxnObject" OwnerName="RM-XUFR" Type="Param">
						<Value>0.000665</Value>
						<ValueType>Real</ValueType>
						<Status>Specified</Status>
					</PreFactor>
					<ActivationEnergy OwnerType="LHKineticRxnObject" OwnerName="RM-XUFR" Type="Param">
						<Value>-38280</Value>
						<ValueType>Real</ValueType>
						<Status>Specified</Status>
					</ActivationEnergy>
					<Exponents OwnerType="LHKineticRxnObject" OwnerName="RM-XUFR" Type="Param">
						<Value>1</Value>
						<ValueType>Real</ValueType>
						<Status>Specified</Status>
					</Exponents>
					<Exponents OwnerType="LHKineticRxnObject" OwnerName="RM-XUFR" Type="Param">
						<Value>0</Value>
						<ValueType>Real</ValueType>
						<Status>Specified</Status>
					</Exponents>
					<Exponents OwnerType="LHKineticRxnObject" OwnerName="RM-XUFR" Type="Param">
						<Value>0</Value>
						<ValueType>Real</ValueType>
						<Status>Specified</Status>
					</Exponents>
					<Exponents OwnerType="LHKineticRxnObject" OwnerName="RM-XUFR" Type="Param">
						<Value>0</Value>
						<ValueType>Real</ValueType>
						<Status>Specified</Status>
					</Exponents>
					<Exponents OwnerType="LHKineticRxnObject" OwnerName="RM-XUFR" Type="Param">
						<Value>0</Value>
						<ValueType>Real</ValueType>
						<Status>Specified</Status>
					</Exponents>
					<PreFactor OwnerType="LHKineticRxnObject" OwnerName="RM-XUFR" Type="Param">
						<Value>177000</Value>
						<ValueType>Real</ValueType>
						<Status>Specified</Status>
					</PreFactor>
					<ActivationEnergy OwnerType="LHKineticRxnObject" OwnerName="RM-XUFR" Type="Param">
						<Value>88680</Value>
						<ValueType>Real</ValueType>
						<Status>Specified</Status>
					</ActivationEnergy>
					<Exponents OwnerType="LHKineticRxnObject" OwnerName="RM-XUFR" Type="Param">
						<Value>0</Value>
						<ValueType>Real</ValueType>
						<Status>Specified</Status>
					</Exponents>
					<Exponents OwnerType="LHKineticRxnObject" OwnerName="RM-XUFR" Type="Param">
						<Value>1</Value>
						<ValueType>Real</ValueType>
						<Status>Specified</Status>
					</Exponents>
					<Exponents OwnerType="LHKineticRxnObject" OwnerName="RM-XUFR" Type="Param">
						<Value>-1</Value>
						<ValueType>Real</ValueType>
						<Status>Specified</Status>
					</Exponents>
					<Exponents OwnerType="LHKineticRxnObject" OwnerName="RM-XUFR" Type="Param">
						<Value>0</Value>
						<ValueType>Real</ValueType>
						<Status>Specified</Status>
					</Exponents>
					<Exponents OwnerType="LHKineticRxnObject" OwnerName="RM-XUFR" Type="Param">
						<Value>0</Value>
						<ValueType>Real</ValueType>
						<Status>Specified</Status>
					</Exponents>
					<DenominatorExponents OwnerType="LHKineticRxnObject" OwnerName="RM-XUFR" Type="Param">
						<Value>2</Value>
						<ValueType>Real</ValueType>
						<Status>Specified</Status>
					</DenominatorExponents>
				</Reaction>
			</ReactionList>
			<ReactionSetList OwnerType="RxnPackageManagerObject" OwnerName="" Type="ParamSet">
				<NumberOfReactionSets OwnerType="RxnPackageManagerObject" OwnerName="" Type="Param">
					<Value>7</Value>
					<ValueType>Real</ValueType>
					<Status>Specified</Status>
				</NumberOfReactionSets>
				<ReactionSet OwnerType="RxnPackageManagerObject" OwnerName="" Type="ParamSet">
					<ReactionSetName OwnerType="RxnSetObject" OwnerName="preref" Type="Param">
						<Value>preref</Value>
						<ValueName>ReactionSetName</ValueName>
						<ValueType>Text</ValueType>
						<Status>Specified</Status>
					</ReactionSetName>
					<SetType OwnerType="RxnSetObject" OwnerName="preref" Type="Param">
						<Value>Conversion</Value>
						<ValueName>SetType</ValueName>
						<ValueType>Text</ValueType>
						<Status>Specified</Status>
					</SetType>
					<SetSolver OwnerType="RxnSetObject" OwnerName="preref" Type="Param">
						<Value>FEMPTY</Value>
						<ValueName>SetSolver</ValueName>
						<ValueType>Text</ValueType>
						<Status>Specified</Status>
					</SetSolver>
					<ActiveReactionList OwnerType="RxnSetObject" OwnerName="preref" Type="ParamSet">
						<NumberOfActiveRxns OwnerType="RxnSetObject" OwnerName="preref" Type="Param">
							<Value>3</Value>
							<ValueType>Real</ValueType>
							<Status>Specified</Status>
						</NumberOfActiveRxns>
						<ActiveReaction OwnerType="RxnSetObject" OwnerName="preref" Type="Param">
							<Value>methane comb</Value>
							<ValueName>ActiveReaction</ValueName>
							<ValueType>Text</ValueType>
							<Status>Specified</Status>
						</ActiveReaction>
						<ActiveReaction OwnerType="RxnSetObject" OwnerName="preref" Type="Param">
							<Value>ethylen</Value>
							<ValueName>ActiveReaction</ValueName>
							<ValueType>Text</ValueType>
							<Status>Specified</Status>
						</ActiveReaction>
						<ActiveReaction OwnerType="RxnSetObject" OwnerName="preref" Type="Param">
							<Value>benzene</Value>
							<ValueName>ActiveReaction</ValueName>
							<ValueType>Text</ValueType>
							<Status>Specified</Status>
						</ActiveReaction>
					</ActiveReactionList>
					<InactiveReactionList OwnerType="RxnSetObject" OwnerName="preref" Type="ParamSet">
						<NumberOfInactiveRxns OwnerType="RxnSetObject" OwnerName="preref" Type="Param">
							<Value>0</Value>
							<ValueType>Real</ValueType>
							<Status>Specified</Status>
						</NumberOfInactiveRxns>
					</InactiveReactionList>
					<ReactionRanks OwnerType="RxnSetObject" OwnerName="preref" Type="ParamSet">
						<ReactionRankSet OwnerType="RxnSetObject" OwnerName="preref" Type="ParamSet">
							<ReactionRank OwnerType="RxnSetObject" OwnerName="preref" Type="Param">
								<Value>1</Value>
								<ValueType>Real</ValueType>
								<Status>Specified</Status>
							</ReactionRank>
						</ReactionRankSet>
						<ReactionRankSet OwnerType="RxnSetObject" OwnerName="preref" Type="ParamSet">
							<ReactionRank OwnerType="RxnSetObject" OwnerName="preref" Type="Param">
								<Value>0</Value>
								<ValueType>Real</ValueType>
								<Status>Specified</Status>
							</ReactionRank>
						</ReactionRankSet>
						<ReactionRankSet OwnerType="RxnSetObject" OwnerName="preref" Type="ParamSet">
							<ReactionRank OwnerType="RxnSetObject" OwnerName="preref" Type="Param">
								<Value>0</Value>
								<ValueType>Real</ValueType>
								<Status>Specified</Status>
							</ReactionRank>
						</ReactionRankSet>
					</ReactionRanks>
					<VolumeContinuation OwnerType="RxnSetObject" OwnerName="preref" Type="Param">
						<Value>False</Value>
						<ValueName>VolumeContinuation</ValueName>
						<ValueType>Boolean</ValueType>
						<Status>Specified</Status>
					</VolumeContinuation>
					<InitialVolumeFraction OwnerType="RxnSetObject" OwnerName="preref" Type="Param">
						<Value>1e-06</Value>
						<ValueType>Real</ValueType>
						<Status>Specified</Status>
					</InitialVolumeFraction>
					<NumberOfSteps OwnerType="RxnSetObject" OwnerName="preref" Type="Param">
						<Value>10</Value>
						<ValueType>Real</ValueType>
						<Status>Specified</Status>
					</NumberOfSteps>
					<TraceLevel OwnerType="RxnSetObject" OwnerName="preref" Type="Param">
						<Value>0</Value>
						<ValueName>TraceLevel</ValueName>
						<ValueType>Text</ValueType>
						<Status>Specified</Status>
					</TraceLevel>
					<PreviousSolutionAsEstimates OwnerType="RxnSetObject" OwnerName="preref" Type="Param">
						<Value>True</Value>
						<ValueName>PreviousSolutionAsEstimates</ValueName>
						<ValueType>Boolean</ValueType>
						<Status>Specified</Status>
					</PreviousSolutionAsEstimates>
					<UsePreviousTempAsAdiaEst OwnerType="RxnSetObject" OwnerName="preref" Type="Param">
						<Value>True</Value>
						<ValueName>UsePreviousTempAsAdiaEst</ValueName>
						<ValueType>Boolean</ValueType>
						<Status>Specified</Status>
					</UsePreviousTempAsAdiaEst>
					<IEGDampingFactor OwnerType="RxnSetObject" OwnerName="preref" Type="Param">
						<Value>1</Value>
						<ValueType>Real</ValueType>
						<Status>Specified</Status>
					</IEGDampingFactor>
					<IEGTolerance OwnerType="RxnSetObject" OwnerName="preref" Type="Param">
						<Value>0.001</Value>
						<ValueType>Real</ValueType>
						<Status>Specified</Status>
					</IEGTolerance>
					<SolverMaximumIterations OwnerType="RxnSetObject" OwnerName="preref" Type="Param">
						<Value>200</Value>
						<ValueType>Real</ValueType>
						<Status>Specified</Status>
					</SolverMaximumIterations>
					<SolverTolerance OwnerType="RxnSetObject" OwnerName="preref" Type="Param">
						<Value>1e-05</Value>
						<ValueType>Real</ValueType>
						<Status>Specified</Status>
					</SolverTolerance>
					<IsChemSet OwnerType="RxnSetObject" OwnerName="preref" Type="Param">
						<Value>False</Value>
						<ValueName>IsChemSet</ValueName>
						<ValueType>Boolean</ValueType>
						<Status>Specified</Status>
					</IsChemSet>
					<SetReactantSource OwnerType="RxnSetObject" OwnerName="preref" Type="Param">
						<Value>0</Value>
						<ValueName>SetReactantSource</ValueName>
						<ValueType>Text</ValueType>
						<Status>Specified</Status>
					</SetReactantSource>
					<HysysRxns OwnerType="RxnSetObject" OwnerName="preref" Type="Param">
						<Value>0</Value>
						<ValueType>Real</ValueType>
						<Status>Specified</Status>
					</HysysRxns>
					<ApropRxns OwnerType="RxnSetObject" OwnerName="preref" Type="Param">
						<Value>0</Value>
						<ValueType>Real</ValueType>
						<Status>Specified</Status>
					</ApropRxns>
					<MassBalanceTolerance OwnerType="RxnSetObject" OwnerName="preref" Type="Param">
						<Value>0.0002</Value>
						<ValueType>Real</ValueType>
						<Status>Specified</Status>
					</MassBalanceTolerance>
				</ReactionSet>
				<ReactionSet OwnerType="RxnPackageManagerObject" OwnerName="" Type="ParamSet">
					<ReactionSetName OwnerType="RxnSetObject" OwnerName="THERMO_REF" Type="Param">
						<Value>THERMO_REF</Value>
						<ValueName>ReactionSetName</ValueName>
						<ValueType>Text</ValueType>
						<Status>Specified</Status>
					</ReactionSetName>
					<SetType OwnerType="RxnSetObject" OwnerName="THERMO_REF" Type="Param">
						<Value>Equilibrium</Value>
						<ValueName>SetType</ValueName>
						<ValueType>Text</ValueType>
						<Status>Specified</Status>
					</SetType>
					<SetSolver OwnerType="RxnSetObject" OwnerName="THERMO_REF" Type="Param">
						<Value>FEMPTY</Value>
						<ValueName>SetSolver</ValueName>
						<ValueType>Text</ValueType>
						<Status>Specified</Status>
					</SetSolver>
					<ActiveReactionList OwnerType="RxnSetObject" OwnerName="THERMO_REF" Type="ParamSet">
						<NumberOfActiveRxns OwnerType="RxnSetObject" OwnerName="THERMO_REF" Type="Param">
							<Value>4</Value>
							<ValueType>Real</ValueType>
							<Status>Specified</Status>
						</NumberOfActiveRxns>
						<ActiveReaction OwnerType="RxnSetObject" OwnerName="THERMO_REF" Type="Param">
							<Value>MSR</Value>
							<ValueName>ActiveReaction</ValueName>
							<ValueType>Text</ValueType>
							<Status>Specified</Status>
						</ActiveReaction>
						<ActiveReaction OwnerType="RxnSetObject" OwnerName="THERMO_REF" Type="Param">
							<Value>WGS</Value>
							<ValueName>ActiveReaction</ValueName>
							<ValueType>Text</ValueType>
							<Status>Specified</Status>
						</ActiveReaction>
						<ActiveReaction OwnerType="RxnSetObject" OwnerName="THERMO_REF" Type="Param">
							<Value>MeOH</Value>
							<ValueName>ActiveReaction</ValueName>
							<ValueType>Text</ValueType>
							<Status>Specified</Status>
						</ActiveReaction>
						<ActiveReaction OwnerType="RxnSetObject" OwnerName="THERMO_REF" Type="Param">
							<Value>DME</Value>
							<ValueName>ActiveReaction</ValueName>
							<ValueType>Text</ValueType>
							<Status>Specified</Status>
						</ActiveReaction>
					</ActiveReactionList>
					<InactiveReactionList OwnerType="RxnSetObject" OwnerName="THERMO_REF" Type="ParamSet">
						<NumberOfInactiveRxns OwnerType="RxnSetObject" OwnerName="THERMO_REF" Type="Param">
							<Value>0</Value>
							<ValueType>Real</ValueType>
							<Status>Specified</Status>
						</NumberOfInactiveRxns>
					</InactiveReactionList>
					<VolumeContinuation OwnerType="RxnSetObject" OwnerName="THERMO_REF" Type="Param">
						<Value>False</Value>
						<ValueName>VolumeContinuation</ValueName>
						<ValueType>Boolean</ValueType>
						<Status>Specified</Status>
					</VolumeContinuation>
					<InitialVolumeFraction OwnerType="RxnSetObject" OwnerName="THERMO_REF" Type="Param">
						<Value>1e-06</Value>
						<ValueType>Real</ValueType>
						<Status>Specified</Status>
					</InitialVolumeFraction>
					<NumberOfSteps OwnerType="RxnSetObject" OwnerName="THERMO_REF" Type="Param">
						<Value>10</Value>
						<ValueType>Real</ValueType>
						<Status>Specified</Status>
					</NumberOfSteps>
					<TraceLevel OwnerType="RxnSetObject" OwnerName="THERMO_REF" Type="Param">
						<Value>0</Value>
						<ValueName>TraceLevel</ValueName>
						<ValueType>Text</ValueType>
						<Status>Specified</Status>
					</TraceLevel>
					<PreviousSolutionAsEstimates OwnerType="RxnSetObject" OwnerName="THERMO_REF" Type="Param">
						<Value>True</Value>
						<ValueName>PreviousSolutionAsEstimates</ValueName>
						<ValueType>Boolean</ValueType>
						<Status>Specified</Status>
					</PreviousSolutionAsEstimates>
					<UsePreviousTempAsAdiaEst OwnerType="RxnSetObject" OwnerName="THERMO_REF" Type="Param">
						<Value>True</Value>
						<ValueName>UsePreviousTempAsAdiaEst</ValueName>
						<ValueType>Boolean</ValueType>
						<Status>Specified</Status>
					</UsePreviousTempAsAdiaEst>
					<IEGDampingFactor OwnerType="RxnSetObject" OwnerName="THERMO_REF" Type="Param">
						<Value>1</Value>
						<ValueType>Real</ValueType>
						<Status>Specified</Status>
					</IEGDampingFactor>
					<IEGTolerance OwnerType="RxnSetObject" OwnerName="THERMO_REF" Type="Param">
						<Value>0.001</Value>
						<ValueType>Real</ValueType>
						<Status>Specified</Status>
					</IEGTolerance>
					<SolverMaximumIterations OwnerType="RxnSetObject" OwnerName="THERMO_REF" Type="Param">
						<Value>200</Value>
						<ValueType>Real</ValueType>
						<Status>Specified</Status>
					</SolverMaximumIterations>
					<SolverTolerance OwnerType="RxnSetObject" OwnerName="THERMO_REF" Type="Param">
						<Value>1e-05</Value>
						<ValueType>Real</ValueType>
						<Status>Specified</Status>
					</SolverTolerance>
					<IsChemSet OwnerType="RxnSetObject" OwnerName="THERMO_REF" Type="Param">
						<Value>False</Value>
						<ValueName>IsChemSet</ValueName>
						<ValueType>Boolean</ValueType>
						<Status>Specified</Status>
					</IsChemSet>
					<SetReactantSource OwnerType="RxnSetObject" OwnerName="THERMO_REF" Type="Param">
						<Value>0</Value>
						<ValueName>SetReactantSource</ValueName>
						<ValueType>Text</ValueType>
						<Status>Specified</Status>
					</SetReactantSource>
					<HysysRxns OwnerType="RxnSetObject" OwnerName="THERMO_REF" Type="Param">
						<Value>0</Value>
						<ValueType>Real</ValueType>
						<Status>Specified</Status>
					</HysysRxns>
					<ApropRxns OwnerType="RxnSetObject" OwnerName="THERMO_REF" Type="Param">
						<Value>0</Value>
						<ValueType>Real</ValueType>
						<Status>Specified</Status>
					</ApropRxns>
					<MassBalanceTolerance OwnerType="RxnSetObject" OwnerName="THERMO_REF" Type="Param">
						<Value>0.0002</Value>
						<ValueType>Real</ValueType>
						<Status>Specified</Status>
					</MassBalanceTolerance>
				</ReactionSet>
				<ReactionSet OwnerType="RxnPackageManagerObject" OwnerName="" Type="ParamSet">
					<ReactionSetName OwnerType="RxnSetObject" OwnerName="BisFed" Type="Param">
						<Value>BisFed</Value>
						<ValueName>ReactionSetName</ValueName>
						<ValueType>Text</ValueType>
						<Status>Specified</Status>
					</ReactionSetName>
					<SetType OwnerType="RxnSetObject" OwnerName="BisFed" Type="Param">
						<Value>Kinetic</Value>
						<ValueName>SetType</ValueName>
						<ValueType>Text</ValueType>
						<Status>Specified</Status>
					</SetType>
					<SetSolver OwnerType="RxnSetObject" OwnerName="BisFed" Type="Param">
						<Value>Auto Selected</Value>
						<ValueName>SetSolver</ValueName>
						<ValueType>Text</ValueType>
						<Status>Specified</Status>
					</SetSolver>
					<ActiveReactionList OwnerType="RxnSetObject" OwnerName="BisFed" Type="ParamSet">
						<NumberOfActiveRxns OwnerType="RxnSetObject" OwnerName="BisFed" Type="Param">
							<Value>3</Value>
							<ValueType>Real</ValueType>
							<Status>Specified</Status>
						</NumberOfActiveRxns>
						<ActiveReaction OwnerType="RxnSetObject" OwnerName="BisFed" Type="Param">
							<Value>RWGS</Value>
							<ValueName>ActiveReaction</ValueName>
							<ValueType>Text</ValueType>
							<Status>Specified</Status>
						</ActiveReaction>
						<ActiveReaction OwnerType="RxnSetObject" OwnerName="BisFed" Type="Param">
							<Value>CO2/MeOH</Value>
							<ValueName>ActiveReaction</ValueName>
							<ValueType>Text</ValueType>
							<Status>Specified</Status>
						</ActiveReaction>
						<ActiveReaction OwnerType="RxnSetObject" OwnerName="BisFed" Type="Param">
							<Value>CO/MeOH</Value>
							<ValueName>ActiveReaction</ValueName>
							<ValueType>Text</ValueType>
							<Status>Specified</Status>
						</ActiveReaction>
					</ActiveReactionList>
					<InactiveReactionList OwnerType="RxnSetObject" OwnerName="BisFed" Type="ParamSet">
						<NumberOfInactiveRxns OwnerType="RxnSetObject" OwnerName="BisFed" Type="Param">
							<Value>0</Value>
							<ValueType>Real</ValueType>
							<Status>Specified</Status>
						</NumberOfInactiveRxns>
					</InactiveReactionList>
					<VolumeContinuation OwnerType="RxnSetObject" OwnerName="BisFed" Type="Param">
						<Value>False</Value>
						<ValueName>VolumeContinuation</ValueName>
						<ValueType>Boolean</ValueType>
						<Status>Specified</Status>
					</VolumeContinuation>
					<InitialVolumeFraction OwnerType="RxnSetObject" OwnerName="BisFed" Type="Param">
						<Value>1e-06</Value>
						<ValueType>Real</ValueType>
						<Status>Specified</Status>
					</InitialVolumeFraction>
					<NumberOfSteps OwnerType="RxnSetObject" OwnerName="BisFed" Type="Param">
						<Value>10</Value>
						<ValueType>Real</ValueType>
						<Status>Specified</Status>
					</NumberOfSteps>
					<TraceLevel OwnerType="RxnSetObject" OwnerName="BisFed" Type="Param">
						<Value>0</Value>
						<ValueName>TraceLevel</ValueName>
						<ValueType>Text</ValueType>
						<Status>Specified</Status>
					</TraceLevel>
					<PreviousSolutionAsEstimates OwnerType="RxnSetObject" OwnerName="BisFed" Type="Param">
						<Value>True</Value>
						<ValueName>PreviousSolutionAsEstimates</ValueName>
						<ValueType>Boolean</ValueType>
						<Status>Specified</Status>
					</PreviousSolutionAsEstimates>
					<UsePreviousTempAsAdiaEst OwnerType="RxnSetObject" OwnerName="BisFed" Type="Param">
						<Value>True</Value>
						<ValueName>UsePreviousTempAsAdiaEst</ValueName>
						<ValueType>Boolean</ValueType>
						<Status>Specified</Status>
					</UsePreviousTempAsAdiaEst>
					<IEGDampingFactor OwnerType="RxnSetObject" OwnerName="BisFed" Type="Param">
						<Value>1</Value>
						<ValueType>Real</ValueType>
						<Status>Specified</Status>
					</IEGDampingFactor>
					<IEGTolerance OwnerType="RxnSetObject" OwnerName="BisFed" Type="Param">
						<Value>0.001</Value>
						<ValueType>Real</ValueType>
						<Status>Specified</Status>
					</IEGTolerance>
					<SolverMaximumIterations OwnerType="RxnSetObject" OwnerName="BisFed" Type="Param">
						<Value>200</Value>
						<ValueType>Real</ValueType>
						<Status>Specified</Status>
					</SolverMaximumIterations>
					<SolverTolerance OwnerType="RxnSetObject" OwnerName="BisFed" Type="Param">
						<Value>1e-05</Value>
						<ValueType>Real</ValueType>
						<Status>Specified</Status>
					</SolverTolerance>
					<IsChemSet OwnerType="RxnSetObject" OwnerName="BisFed" Type="Param">
						<Value>False</Value>
						<ValueName>IsChemSet</ValueName>
						<ValueType>Boolean</ValueType>
						<Status>Specified</Status>
					</IsChemSet>
					<SetReactantSource OwnerType="RxnSetObject" OwnerName="BisFed" Type="Param">
						<Value>0</Value>
						<ValueName>SetReactantSource</ValueName>
						<ValueType>Text</ValueType>
						<Status>Specified</Status>
					</SetReactantSource>
					<HysysRxns OwnerType="RxnSetObject" OwnerName="BisFed" Type="Param">
						<Value>0</Value>
						<ValueType>Real</ValueType>
						<Status>Specified</Status>
					</HysysRxns>
					<ApropRxns OwnerType="RxnSetObject" OwnerName="BisFed" Type="Param">
						<Value>0</Value>
						<ValueType>Real</ValueType>
						<Status>Specified</Status>
					</ApropRxns>
					<MassBalanceTolerance OwnerType="RxnSetObject" OwnerName="BisFed" Type="Param">
						<Value>0.0002</Value>
						<ValueType>Real</ValueType>
						<Status>Specified</Status>
					</MassBalanceTolerance>
				</ReactionSet>
				<ReactionSet OwnerType="RxnPackageManagerObject" OwnerName="" Type="ParamSet">
					<ReactionSetName OwnerType="RxnSetObject" OwnerName="DME_Thermo" Type="Param">
						<Value>DME_Thermo</Value>
						<ValueName>ReactionSetName</ValueName>
						<ValueType>Text</ValueType>
						<Status>Specified</Status>
					</ReactionSetName>
					<SetType OwnerType="RxnSetObject" OwnerName="DME_Thermo" Type="Param">
						<Value>Equilibrium</Value>
						<ValueName>SetType</ValueName>
						<ValueType>Text</ValueType>
						<Status>Specified</Status>
					</SetType>
					<SetSolver OwnerType="RxnSetObject" OwnerName="DME_Thermo" Type="Param">
						<Value>FEMPTY</Value>
						<ValueName>SetSolver</ValueName>
						<ValueType>Text</ValueType>
						<Status>Specified</Status>
					</SetSolver>
					<ActiveReactionList OwnerType="RxnSetObject" OwnerName="DME_Thermo" Type="ParamSet">
						<NumberOfActiveRxns OwnerType="RxnSetObject" OwnerName="DME_Thermo" Type="Param">
							<Value>1</Value>
							<ValueType>Real</ValueType>
							<Status>Specified</Status>
						</NumberOfActiveRxns>
						<ActiveReaction OwnerType="RxnSetObject" OwnerName="DME_Thermo" Type="Param">
							<Value>meoh-to-dme</Value>
							<ValueName>ActiveReaction</ValueName>
							<ValueType>Text</ValueType>
							<Status>Specified</Status>
						</ActiveReaction>
					</ActiveReactionList>
					<InactiveReactionList OwnerType="RxnSetObject" OwnerName="DME_Thermo" Type="ParamSet">
						<NumberOfInactiveRxns OwnerType="RxnSetObject" OwnerName="DME_Thermo" Type="Param">
							<Value>0</Value>
							<ValueType>Real</ValueType>
							<Status>Specified</Status>
						</NumberOfInactiveRxns>
					</InactiveReactionList>
					<VolumeContinuation OwnerType="RxnSetObject" OwnerName="DME_Thermo" Type="Param">
						<Value>False</Value>
						<ValueName>VolumeContinuation</ValueName>
						<ValueType>Boolean</ValueType>
						<Status>Specified</Status>
					</VolumeContinuation>
					<InitialVolumeFraction OwnerType="RxnSetObject" OwnerName="DME_Thermo" Type="Param">
						<Value>1e-06</Value>
						<ValueType>Real</ValueType>
						<Status>Specified</Status>
					</InitialVolumeFraction>
					<NumberOfSteps OwnerType="RxnSetObject" OwnerName="DME_Thermo" Type="Param">
						<Value>10</Value>
						<ValueType>Real</ValueType>
						<Status>Specified</Status>
					</NumberOfSteps>
					<TraceLevel OwnerType="RxnSetObject" OwnerName="DME_Thermo" Type="Param">
						<Value>0</Value>
						<ValueName>TraceLevel</ValueName>
						<ValueType>Text</ValueType>
						<Status>Specified</Status>
					</TraceLevel>
					<PreviousSolutionAsEstimates OwnerType="RxnSetObject" OwnerName="DME_Thermo" Type="Param">
						<Value>True</Value>
						<ValueName>PreviousSolutionAsEstimates</ValueName>
						<ValueType>Boolean</ValueType>
						<Status>Specified</Status>
					</PreviousSolutionAsEstimates>
					<UsePreviousTempAsAdiaEst OwnerType="RxnSetObject" OwnerName="DME_Thermo" Type="Param">
						<Value>True</Value>
						<ValueName>UsePreviousTempAsAdiaEst</ValueName>
						<ValueType>Boolean</ValueType>
						<Status>Specified</Status>
					</UsePreviousTempAsAdiaEst>
					<IEGDampingFactor OwnerType="RxnSetObject" OwnerName="DME_Thermo" Type="Param">
						<Value>1</Value>
						<ValueType>Real</ValueType>
						<Status>Specified</Status>
					</IEGDampingFactor>
					<IEGTolerance OwnerType="RxnSetObject" OwnerName="DME_Thermo" Type="Param">
						<Value>0.001</Value>
						<ValueType>Real</ValueType>
						<Status>Specified</Status>
					</IEGTolerance>
					<SolverMaximumIterations OwnerType="RxnSetObject" OwnerName="DME_Thermo" Type="Param">
						<Value>200</Value>
						<ValueType>Real</ValueType>
						<Status>Specified</Status>
					</SolverMaximumIterations>
					<SolverTolerance OwnerType="RxnSetObject" OwnerName="DME_Thermo" Type="Param">
						<Value>1e-05</Value>
						<ValueType>Real</ValueType>
						<Status>Specified</Status>
					</SolverTolerance>
					<IsChemSet OwnerType="RxnSetObject" OwnerName="DME_Thermo" Type="Param">
						<Value>False</Value>
						<ValueName>IsChemSet</ValueName>
						<ValueType>Boolean</ValueType>
						<Status>Specified</Status>
					</IsChemSet>
					<SetReactantSource OwnerType="RxnSetObject" OwnerName="DME_Thermo" Type="Param">
						<Value>0</Value>
						<ValueName>SetReactantSource</ValueName>
						<ValueType>Text</ValueType>
						<Status>Specified</Status>
					</SetReactantSource>
					<HysysRxns OwnerType="RxnSetObject" OwnerName="DME_Thermo" Type="Param">
						<Value>0</Value>
						<ValueType>Real</ValueType>
						<Status>Specified</Status>
					</HysysRxns>
					<ApropRxns OwnerType="RxnSetObject" OwnerName="DME_Thermo" Type="Param">
						<Value>0</Value>
						<ValueType>Real</ValueType>
						<Status>Specified</Status>
					</ApropRxns>
					<MassBalanceTolerance OwnerType="RxnSetObject" OwnerName="DME_Thermo" Type="Param">
						<Value>0.0002</Value>
						<ValueType>Real</ValueType>
						<Status>Specified</Status>
					</MassBalanceTolerance>
				</ReactionSet>
				<ReactionSet OwnerType="RxnPackageManagerObject" OwnerName="" Type="ParamSet">
					<ReactionSetName OwnerType="RxnSetObject" OwnerName="combustion" Type="Param">
						<Value>combustion</Value>
						<ValueName>ReactionSetName</ValueName>
						<ValueType>Text</ValueType>
						<Status>Specified</Status>
					</ReactionSetName>
					<SetType OwnerType="RxnSetObject" OwnerName="combustion" Type="Param">
						<Value>Equilibrium</Value>
						<ValueName>SetType</ValueName>
						<ValueType>Text</ValueType>
						<Status>Specified</Status>
					</SetType>
					<SetSolver OwnerType="RxnSetObject" OwnerName="combustion" Type="Param">
						<Value>FEMPTY</Value>
						<ValueName>SetSolver</ValueName>
						<ValueType>Text</ValueType>
						<Status>Specified</Status>
					</SetSolver>
					<ActiveReactionList OwnerType="RxnSetObject" OwnerName="combustion" Type="ParamSet">
						<NumberOfActiveRxns OwnerType="RxnSetObject" OwnerName="combustion" Type="Param">
							<Value>5</Value>
							<ValueType>Real</ValueType>
							<Status>Specified</Status>
						</NumberOfActiveRxns>
						<ActiveReaction OwnerType="RxnSetObject" OwnerName="combustion" Type="Param">
							<Value>Rxn-4</Value>
							<ValueName>ActiveReaction</ValueName>
							<ValueType>Text</ValueType>
							<Status>Specified</Status>
						</ActiveReaction>
						<ActiveReaction OwnerType="RxnSetObject" OwnerName="combustion" Type="Param">
							<Value>Rxn-5</Value>
							<ValueName>ActiveReaction</ValueName>
							<ValueType>Text</ValueType>
							<Status>Specified</Status>
						</ActiveReaction>
						<ActiveReaction OwnerType="RxnSetObject" OwnerName="combustion" Type="Param">
							<Value>Rxn-6</Value>
							<ValueName>ActiveReaction</ValueName>
							<ValueType>Text</ValueType>
							<Status>Specified</Status>
						</ActiveReaction>
						<ActiveReaction OwnerType="RxnSetObject" OwnerName="combustion" Type="Param">
							<Value>Rxn-7</Value>
							<ValueName>ActiveReaction</ValueName>
							<ValueType>Text</ValueType>
							<Status>Specified</Status>
						</ActiveReaction>
						<ActiveReaction OwnerType="RxnSetObject" OwnerName="combustion" Type="Param">
							<Value>Rxn-8</Value>
							<ValueName>ActiveReaction</ValueName>
							<ValueType>Text</ValueType>
							<Status>Specified</Status>
						</ActiveReaction>
					</ActiveReactionList>
					<InactiveReactionList OwnerType="RxnSetObject" OwnerName="combustion" Type="ParamSet">
						<NumberOfInactiveRxns OwnerType="RxnSetObject" OwnerName="combustion" Type="Param">
							<Value>0</Value>
							<ValueType>Real</ValueType>
							<Status>Specified</Status>
						</NumberOfInactiveRxns>
					</InactiveReactionList>
					<VolumeContinuation OwnerType="RxnSetObject" OwnerName="combustion" Type="Param">
						<Value>False</Value>
						<ValueName>VolumeContinuation</ValueName>
						<ValueType>Boolean</ValueType>
						<Status>Specified</Status>
					</VolumeContinuation>
					<InitialVolumeFraction OwnerType="RxnSetObject" OwnerName="combustion" Type="Param">
						<Value>1e-06</Value>
						<ValueType>Real</ValueType>
						<Status>Specified</Status>
					</InitialVolumeFraction>
					<NumberOfSteps OwnerType="RxnSetObject" OwnerName="combustion" Type="Param">
						<Value>10</Value>
						<ValueType>Real</ValueType>
						<Status>Specified</Status>
					</NumberOfSteps>
					<TraceLevel OwnerType="RxnSetObject" OwnerName="combustion" Type="Param">
						<Value>0</Value>
						<ValueName>TraceLevel</ValueName>
						<ValueType>Text</ValueType>
						<Status>Specified</Status>
					</TraceLevel>
					<PreviousSolutionAsEstimates OwnerType="RxnSetObject" OwnerName="combustion" Type="Param">
						<Value>True</Value>
						<ValueName>PreviousSolutionAsEstimates</ValueName>
						<ValueType>Boolean</ValueType>
						<Status>Specified</Status>
					</PreviousSolutionAsEstimates>
					<UsePreviousTempAsAdiaEst OwnerType="RxnSetObject" OwnerName="combustion" Type="Param">
						<Value>True</Value>
						<ValueName>UsePreviousTempAsAdiaEst</ValueName>
						<ValueType>Boolean</ValueType>
						<Status>Specified</Status>
					</UsePreviousTempAsAdiaEst>
					<IEGDampingFactor OwnerType="RxnSetObject" OwnerName="combustion" Type="Param">
						<Value>1</Value>
						<ValueType>Real</ValueType>
						<Status>Specified</Status>
					</IEGDampingFactor>
					<IEGTolerance OwnerType="RxnSetObject" OwnerName="combustion" Type="Param">
						<Value>0.001</Value>
						<ValueType>Real</ValueType>
						<Status>Specified</Status>
					</IEGTolerance>
					<SolverMaximumIterations OwnerType="RxnSetObject" OwnerName="combustion" Type="Param">
						<Value>200</Value>
						<ValueType>Real</ValueType>
						<Status>Specified</Status>
					</SolverMaximumIterations>
					<SolverTolerance OwnerType="RxnSetObject" OwnerName="combustion" Type="Param">
						<Value>1e-05</Value>
						<ValueType>Real</ValueType>
						<Status>Specified</Status>
					</SolverTolerance>
					<IsChemSet OwnerType="RxnSetObject" OwnerName="combustion" Type="Param">
						<Value>False</Value>
						<ValueName>IsChemSet</ValueName>
						<ValueType>Boolean</ValueType>
						<Status>Specified</Status>
					</IsChemSet>
					<SetReactantSource OwnerType="RxnSetObject" OwnerName="combustion" Type="Param">
						<Value>0</Value>
						<ValueName>SetReactantSource</ValueName>
						<ValueType>Text</ValueType>
						<Status>Specified</Status>
					</SetReactantSource>
					<HysysRxns OwnerType="RxnSetObject" OwnerName="combustion" Type="Param">
						<Value>0</Value>
						<ValueType>Real</ValueType>
						<Status>Specified</Status>
					</HysysRxns>
					<ApropRxns OwnerType="RxnSetObject" OwnerName="combustion" Type="Param">
						<Value>0</Value>
						<ValueType>Real</ValueType>
						<Status>Specified</Status>
					</ApropRxns>
					<MassBalanceTolerance OwnerType="RxnSetObject" OwnerName="combustion" Type="Param">
						<Value>0.0002</Value>
						<ValueType>Real</ValueType>
						<Status>Specified</Status>
					</MassBalanceTolerance>
				</ReactionSet>
				<ReactionSet OwnerType="RxnPackageManagerObject" OwnerName="" Type="ParamSet">
					<ReactionSetName OwnerType="RxnSetObject" OwnerName="bercic-levec" Type="Param">
						<Value>bercic-levec</Value>
						<ValueName>ReactionSetName</ValueName>
						<ValueType>Text</ValueType>
						<Status>Specified</Status>
					</ReactionSetName>
					<SetType OwnerType="RxnSetObject" OwnerName="bercic-levec" Type="Param">
						<Value>Kinetic</Value>
						<ValueName>SetType</ValueName>
						<ValueType>Text</ValueType>
						<Status>Specified</Status>
					</SetType>
					<SetSolver OwnerType="RxnSetObject" OwnerName="bercic-levec" Type="Param">
						<Value>Auto Selected</Value>
						<ValueName>SetSolver</ValueName>
						<ValueType>Text</ValueType>
						<Status>Specified</Status>
					</SetSolver>
					<ActiveReactionList OwnerType="RxnSetObject" OwnerName="bercic-levec" Type="ParamSet">
						<NumberOfActiveRxns OwnerType="RxnSetObject" OwnerName="bercic-levec" Type="Param">
							<Value>2</Value>
							<ValueType>Real</ValueType>
							<Status>Specified</Status>
						</NumberOfActiveRxns>
						<ActiveReaction OwnerType="RxnSetObject" OwnerName="bercic-levec" Type="Param">
							<Value>Rxn-1</Value>
							<ValueName>ActiveReaction</ValueName>
							<ValueType>Text</ValueType>
							<Status>Specified</Status>
						</ActiveReaction>
						<ActiveReaction OwnerType="RxnSetObject" OwnerName="bercic-levec" Type="Param">
							<Value>Rxn-2</Value>
							<ValueName>ActiveReaction</ValueName>
							<ValueType>Text</ValueType>
							<Status>Specified</Status>
						</ActiveReaction>
					</ActiveReactionList>
					<InactiveReactionList OwnerType="RxnSetObject" OwnerName="bercic-levec" Type="ParamSet">
						<NumberOfInactiveRxns OwnerType="RxnSetObject" OwnerName="bercic-levec" Type="Param">
							<Value>0</Value>
							<ValueType>Real</ValueType>
							<Status>Specified</Status>
						</NumberOfInactiveRxns>
					</InactiveReactionList>
					<VolumeContinuation OwnerType="RxnSetObject" OwnerName="bercic-levec" Type="Param">
						<Value>False</Value>
						<ValueName>VolumeContinuation</ValueName>
						<ValueType>Boolean</ValueType>
						<Status>Specified</Status>
					</VolumeContinuation>
					<InitialVolumeFraction OwnerType="RxnSetObject" OwnerName="bercic-levec" Type="Param">
						<Value>1e-06</Value>
						<ValueType>Real</ValueType>
						<Status>Specified</Status>
					</InitialVolumeFraction>
					<NumberOfSteps OwnerType="RxnSetObject" OwnerName="bercic-levec" Type="Param">
						<Value>10</Value>
						<ValueType>Real</ValueType>
						<Status>Specified</Status>
					</NumberOfSteps>
					<TraceLevel OwnerType="RxnSetObject" OwnerName="bercic-levec" Type="Param">
						<Value>0</Value>
						<ValueName>TraceLevel</ValueName>
						<ValueType>Text</ValueType>
						<Status>Specified</Status>
					</TraceLevel>
					<PreviousSolutionAsEstimates OwnerType="RxnSetObject" OwnerName="bercic-levec" Type="Param">
						<Value>True</Value>
						<ValueName>PreviousSolutionAsEstimates</ValueName>
						<ValueType>Boolean</ValueType>
						<Status>Specified</Status>
					</PreviousSolutionAsEstimates>
					<UsePreviousTempAsAdiaEst OwnerType="RxnSetObject" OwnerName="bercic-levec" Type="Param">
						<Value>True</Value>
						<ValueName>UsePreviousTempAsAdiaEst</ValueName>
						<ValueType>Boolean</ValueType>
						<Status>Specified</Status>
					</UsePreviousTempAsAdiaEst>
					<IEGDampingFactor OwnerType="RxnSetObject" OwnerName="bercic-levec" Type="Param">
						<Value>1</Value>
						<ValueType>Real</ValueType>
						<Status>Specified</Status>
					</IEGDampingFactor>
					<IEGTolerance OwnerType="RxnSetObject" OwnerName="bercic-levec" Type="Param">
						<Value>0.001</Value>
						<ValueType>Real</ValueType>
						<Status>Specified</Status>
					</IEGTolerance>
					<SolverMaximumIterations OwnerType="RxnSetObject" OwnerName="bercic-levec" Type="Param">
						<Value>200</Value>
						<ValueType>Real</ValueType>
						<Status>Specified</Status>
					</SolverMaximumIterations>
					<SolverTolerance OwnerType="RxnSetObject" OwnerName="bercic-levec" Type="Param">
						<Value>1e-05</Value>
						<ValueType>Real</ValueType>
						<Status>Specified</Status>
					</SolverTolerance>
					<IsChemSet OwnerType="RxnSetObject" OwnerName="bercic-levec" Type="Param">
						<Value>False</Value>
						<ValueName>IsChemSet</ValueName>
						<ValueType>Boolean</ValueType>
						<Status>Specified</Status>
					</IsChemSet>
					<SetReactantSource OwnerType="RxnSetObject" OwnerName="bercic-levec" Type="Param">
						<Value>0</Value>
						<ValueName>SetReactantSource</ValueName>
						<ValueType>Text</ValueType>
						<Status>Specified</Status>
					</SetReactantSource>
					<HysysRxns OwnerType="RxnSetObject" OwnerName="bercic-levec" Type="Param">
						<Value>0</Value>
						<ValueType>Real</ValueType>
						<Status>Specified</Status>
					</HysysRxns>
					<ApropRxns OwnerType="RxnSetObject" OwnerName="bercic-levec" Type="Param">
						<Value>0</Value>
						<ValueType>Real</ValueType>
						<Status>Specified</Status>
					</ApropRxns>
					<MassBalanceTolerance OwnerType="RxnSetObject" OwnerName="bercic-levec" Type="Param">
						<Value>0.0002</Value>
						<ValueType>Real</ValueType>
						<Status>Specified</Status>
					</MassBalanceTolerance>
				</ReactionSet>
				<ReactionSet OwnerType="RxnPackageManagerObject" OwnerName="" Type="ParamSet">
					<ReactionSetName OwnerType="RxnSetObject" OwnerName="Xu-Froment" Type="Param">
						<Value>Xu-Froment</Value>
						<ValueName>ReactionSetName</ValueName>
						<ValueType>Text</ValueType>
						<Status>Specified</Status>
					</ReactionSetName>
					<SetType OwnerType="RxnSetObject" OwnerName="Xu-Froment" Type="Param">
						<Value>Kinetic</Value>
						<ValueName>SetType</ValueName>
						<ValueType>Text</ValueType>
						<Status>Specified</Status>
					</SetType>
					<SetSolver OwnerType="RxnSetObject" OwnerName="Xu-Froment" Type="Param">
						<Value>Auto Selected</Value>
						<ValueName>SetSolver</ValueName>
						<ValueType>Text</ValueType>
						<Status>Specified</Status>
					</SetSolver>
					<ActiveReactionList OwnerType="RxnSetObject" OwnerName="Xu-Froment" Type="ParamSet">
						<NumberOfActiveRxns OwnerType="RxnSetObject" OwnerName="Xu-Froment" Type="Param">
							<Value>3</Value>
							<ValueType>Real</ValueType>
							<Status>Specified</Status>
						</NumberOfActiveRxns>
						<ActiveReaction OwnerType="RxnSetObject" OwnerName="Xu-Froment" Type="Param">
							<Value>WGS_XUFR</Value>
							<ValueName>ActiveReaction</ValueName>
							<ValueType>Text</ValueType>
							<Status>Specified</Status>
						</ActiveReaction>
						<ActiveReaction OwnerType="RxnSetObject" OwnerName="Xu-Froment" Type="Param">
							<Value>MSR_XUFR</Value>
							<ValueName>ActiveReaction</ValueName>
							<ValueType>Text</ValueType>
							<Status>Specified</Status>
						</ActiveReaction>
						<ActiveReaction OwnerType="RxnSetObject" OwnerName="Xu-Froment" Type="Param">
							<Value>RM-XUFR</Value>
							<ValueName>ActiveReaction</ValueName>
							<ValueType>Text</ValueType>
							<Status>Specified</Status>
						</ActiveReaction>
					</ActiveReactionList>
					<InactiveReactionList OwnerType="RxnSetObject" OwnerName="Xu-Froment" Type="ParamSet">
						<NumberOfInactiveRxns OwnerType="RxnSetObject" OwnerName="Xu-Froment" Type="Param">
							<Value>0</Value>
							<ValueType>Real</ValueType>
							<Status>Specified</Status>
						</NumberOfInactiveRxns>
					</InactiveReactionList>
					<VolumeContinuation OwnerType="RxnSetObject" OwnerName="Xu-Froment" Type="Param">
						<Value>False</Value>
						<ValueName>VolumeContinuation</ValueName>
						<ValueType>Boolean</ValueType>
						<Status>Specified</Status>
					</VolumeContinuation>
					<InitialVolumeFraction OwnerType="RxnSetObject" OwnerName="Xu-Froment" Type="Param">
						<Value>1e-06</Value>
						<ValueType>Real</ValueType>
						<Status>Specified</Status>
					</InitialVolumeFraction>
					<NumberOfSteps OwnerType="RxnSetObject" OwnerName="Xu-Froment" Type="Param">
						<Value>10</Value>
						<ValueType>Real</ValueType>
						<Status>Specified</Status>
					</NumberOfSteps>
					<TraceLevel OwnerType="RxnSetObject" OwnerName="Xu-Froment" Type="Param">
						<Value>0</Value>
						<ValueName>TraceLevel</ValueName>
						<ValueType>Text</ValueType>
						<Status>Specified</Status>
					</TraceLevel>
					<PreviousSolutionAsEstimates OwnerType="RxnSetObject" OwnerName="Xu-Froment" Type="Param">
						<Value>True</Value>
						<ValueName>PreviousSolutionAsEstimates</ValueName>
						<ValueType>Boolean</ValueType>
						<Status>Specified</Status>
					</PreviousSolutionAsEstimates>
					<UsePreviousTempAsAdiaEst OwnerType="RxnSetObject" OwnerName="Xu-Froment" Type="Param">
						<Value>True</Value>
						<ValueName>UsePreviousTempAsAdiaEst</ValueName>
						<ValueType>Boolean</ValueType>
						<Status>Specified</Status>
					</UsePreviousTempAsAdiaEst>
					<IEGDampingFactor OwnerType="RxnSetObject" OwnerName="Xu-Froment" Type="Param">
						<Value>1</Value>
						<ValueType>Real</ValueType>
						<Status>Specified</Status>
					</IEGDampingFactor>
					<IEGTolerance OwnerType="RxnSetObject" OwnerName="Xu-Froment" Type="Param">
						<Value>0.001</Value>
						<ValueType>Real</ValueType>
						<Status>Specified</Status>
					</IEGTolerance>
					<SolverMaximumIterations OwnerType="RxnSetObject" OwnerName="Xu-Froment" Type="Param">
						<Value>200</Value>
						<ValueType>Real</ValueType>
						<Status>Specified</Status>
					</SolverMaximumIterations>
					<SolverTolerance OwnerType="RxnSetObject" OwnerName="Xu-Froment" Type="Param">
						<Value>1e-05</Value>
						<ValueType>Real</ValueType>
						<Status>Specified</Status>
					</SolverTolerance>
					<IsChemSet OwnerType="RxnSetObject" OwnerName="Xu-Froment" Type="Param">
						<Value>False</Value>
						<ValueName>IsChemSet</ValueName>
						<ValueType>Boolean</ValueType>
						<Status>Specified</Status>
					</IsChemSet>
					<SetReactantSource OwnerType="RxnSetObject" OwnerName="Xu-Froment" Type="Param">
						<Value>0</Value>
						<ValueName>SetReactantSource</ValueName>
						<ValueType>Text</ValueType>
						<Status>Specified</Status>
					</SetReactantSource>
					<HysysRxns OwnerType="RxnSetObject" OwnerName="Xu-Froment" Type="Param">
						<Value>0</Value>
						<ValueType>Real</ValueType>
						<Status>Specified</Status>
					</HysysRxns>
					<ApropRxns OwnerType="RxnSetObject" OwnerName="Xu-Froment" Type="Param">
						<Value>0</Value>
						<ValueType>Real</ValueType>
						<Status>Specified</Status>
					</ApropRxns>
					<MassBalanceTolerance OwnerType="RxnSetObject" OwnerName="Xu-Froment" Type="Param">
						<Value>0.0002</Value>
						<ValueType>Real</ValueType>
						<Status>Specified</Status>
					</MassBalanceTolerance>
				</ReactionSet>
			</ReactionSetList>
			<ChemistrySetList OwnerType="RxnPackageManagerObject" OwnerName="" Type="ParamSet">
				<NumberOfChemistrySets OwnerType="RxnPackageManagerObject" OwnerName="" Type="Param">
					<Value>0</Value>
					<ValueType>Real</ValueType>
					<Status>Specified</Status>
				</NumberOfChemistrySets>
			</ChemistrySetList>
		</ReactionPackage>
		<FluidPackages OwnerType="FluidPkgMgrObject" OwnerName="" Type="ParamSet">
			<FluidPackage OwnerType="FluidPkgMgrObject" OwnerName="" Type="ParamSet">
				<FluidPackageName OwnerType="FluidPkgMgrObject" OwnerName="" Type="Param">
					<Value>SRK</Value>
					<ValueName>FluidPackageName</ValueName>
					<ValueType>Text</ValueType>
					<Status>Specified</Status>
				</FluidPackageName>
				<FluidPackageType OwnerType="FluidPkgMgrObject" OwnerName="" Type="Param">
					<Value>SRKObject</Value>
					<ValueName>FluidPackageType</ValueName>
					<ValueType>Text</ValueType>
					<Status>Specified</Status>
				</FluidPackageType>
				<ComponentList OwnerType="FluidPkgMgrObject" OwnerName="" Type="Param">
					<Value>SRK</Value>
					<ValueName>ComponentList</ValueName>
					<ValueType>Text</ValueType>
					<Status>Specified</Status>
				</ComponentList>
				<FluidPackageData OwnerType="FluidPkgMgrObject" OwnerName="" Type="ParamSet">
					<ReactionPackage OwnerType="CompListObject" OwnerName="SRK" Type="ParamSet">
						<NumberOfRxnSets OwnerType="CompListObject" OwnerName="SRK" Type="Param">
							<Value>4</Value>
							<ValueType>Real</ValueType>
							<Status>Specified</Status>
						</NumberOfRxnSets>
						<ReactionSet OwnerType="CompListObject" OwnerName="SRK" Type="Param">
							<Value>preref</Value>
							<ValueName>ReactionSet</ValueName>
							<ValueType>Text</ValueType>
							<Status>Specified</Status>
						</ReactionSet>
						<ReactionSet OwnerType="CompListObject" OwnerName="SRK" Type="Param">
							<Value>THERMO_REF</Value>
							<ValueName>ReactionSet</ValueName>
							<ValueType>Text</ValueType>
							<Status>Specified</Status>
						</ReactionSet>
						<ReactionSet OwnerType="CompListObject" OwnerName="SRK" Type="Param">
							<Value>BisFed</Value>
							<ValueName>ReactionSet</ValueName>
							<ValueType>Text</ValueType>
							<Status>Specified</Status>
						</ReactionSet>
						<ReactionSet OwnerType="CompListObject" OwnerName="SRK" Type="Param">
							<Value>Xu-Froment</Value>
							<ValueName>ReactionSet</ValueName>
							<ValueType>Text</ValueType>
							<Status>Specified</Status>
						</ReactionSet>
					</ReactionPackage>
					<PropertyPackage OwnerType="CompListObject" OwnerName="SRK" Type="ParamSet">
						<PropPackage OwnerType="CompListObject" OwnerName="SRK" Type="Param">
							<Value>SRK</Value>
							<ValueName>PropPackage</ValueName>
							<ValueType>Text</ValueType>
							<Status>Specified</Status>
						</PropPackage>
						<FPSetup OwnerType="CompListObject" OwnerName="SRK" Type="ParamSet">
							<EOSEnthalpyMethodSpecs OwnerType="CompListObject" OwnerName="SRK" Type="Param">
								<Value>EOS</Value>
								<ValueName>EOSEnthalpyMethodSpecs</ValueName>
								<ValueType>Text</ValueType>
								<Status>Specified</Status>
							</EOSEnthalpyMethodSpecs>
						</FPSetup>
						<BinaryCoefficients OwnerType="CompListObject" OwnerName="SRK" Type="ParamSet">
							<Aij OwnerType="CompListObject" OwnerName="SRK" Type="ParamSet">
								<Column OwnerType="CompListObject" OwnerName="SRK" Type="ParamSet">
									<Component OwnerType="CompListObject" OwnerName="SRK" Type="Param">
										<Value>Methane</Value>
										<ValueName>Component</ValueName>
										<ValueType>Text</ValueType>
										<Status>Specified</Status>
									</Component>
								</Column>
								<Column OwnerType="CompListObject" OwnerName="SRK" Type="ParamSet">
									<Component OwnerType="CompListObject" OwnerName="SRK" Type="Param">
										<Value>diM-Ether</Value>
										<ValueName>Component</ValueName>
										<ValueType>Text</ValueType>
										<Status>Specified</Status>
									</Component>
								</Column>
								<Column OwnerType="CompListObject" OwnerName="SRK" Type="ParamSet">
									<Component OwnerType="CompListObject" OwnerName="SRK" Type="Param">
										<Value>Methanol</Value>
										<ValueName>Component</ValueName>
										<ValueType>Text</ValueType>
										<Status>Specified</Status>
									</Component>
								</Column>
								<Column OwnerType="CompListObject" OwnerName="SRK" Type="ParamSet">
									<Component OwnerType="CompListObject" OwnerName="SRK" Type="Param">
										<Value>CO</Value>
										<ValueName>Component</ValueName>
										<ValueType>Text</ValueType>
										<Status>Specified</Status>
									</Component>
								</Column>
								<Column OwnerType="CompListObject" OwnerName="SRK" Type="ParamSet">
									<Component OwnerType="CompListObject" OwnerName="SRK" Type="Param">
										<Value>Hydrogen</Value>
										<ValueName>Component</ValueName>
										<ValueType>Text</ValueType>
										<Status>Specified</Status>
									</Component>
								</Column>
								<Column OwnerType="CompListObject" OwnerName="SRK" Type="ParamSet">
									<Component OwnerType="CompListObject" OwnerName="SRK" Type="Param">
										<Value>Nitrogen</Value>
										<ValueName>Component</ValueName>
										<ValueType>Text</ValueType>
										<Status>Specified</Status>
									</Component>
								</Column>
								<Column OwnerType="CompListObject" OwnerName="SRK" Type="ParamSet">
									<Component OwnerType="CompListObject" OwnerName="SRK" Type="Param">
										<Value>H2S</Value>
										<ValueName>Component</ValueName>
										<ValueType>Text</ValueType>
										<Status>Specified</Status>
									</Component>
								</Column>
								<Column OwnerType="CompListObject" OwnerName="SRK" Type="ParamSet">
									<Component OwnerType="CompListObject" OwnerName="SRK" Type="Param">
										<Value>Oxygen</Value>
										<ValueName>Component</ValueName>
										<ValueType>Text</ValueType>
										<Status>Specified</Status>
									</Component>
								</Column>
								<Column OwnerType="CompListObject" OwnerName="SRK" Type="ParamSet">
									<Component OwnerType="CompListObject" OwnerName="SRK" Type="Param">
										<Value>CO2</Value>
										<ValueName>Component</ValueName>
										<ValueType>Text</ValueType>
										<Status>Specified</Status>
									</Component>
								</Column>
								<Column OwnerType="CompListObject" OwnerName="SRK" Type="ParamSet">
									<Component OwnerType="CompListObject" OwnerName="SRK" Type="Param">
										<Value>H2O</Value>
										<ValueName>Component</ValueName>
										<ValueType>Text</ValueType>
										<Status>Specified</Status>
									</Component>
								</Column>
								<Column OwnerType="CompListObject" OwnerName="SRK" Type="ParamSet">
									<Component OwnerType="CompListObject" OwnerName="SRK" Type="Param">
										<Value>Benzene</Value>
										<ValueName>Component</ValueName>
										<ValueType>Text</ValueType>
										<Status>Specified</Status>
									</Component>
								</Column>
								<Column OwnerType="CompListObject" OwnerName="SRK" Type="ParamSet">
									<Component OwnerType="CompListObject" OwnerName="SRK" Type="Param">
										<Value>Ethylene</Value>
										<ValueName>Component</ValueName>
										<ValueType>Text</ValueType>
										<Status>Specified</Status>
									</Component>
								</Column>
							</Aij>
						</BinaryCoefficients>
						<StabTestData OwnerType="CompListObject" OwnerName="SRK" Type="ParamSet">
							<StabTestItem OwnerType="CompListObject" OwnerName="SRK" Type="ParamSet">
							</StabTestItem>
							<StabTestItem OwnerType="CompListObject" OwnerName="SRK" Type="ParamSet">
								<diM-Ether-StabilityTestOption OwnerType="CompListObject" OwnerName="SRK" Type="Param">
									<Value>False</Value>
									<ValueName>diM-Ether-StabilityTestOption</ValueName>
									<ValueType>Boolean</ValueType>
									<Status>Specified</Status>
								</diM-Ether-StabilityTestOption>
							</StabTestItem>
							<StabTestItem OwnerType="CompListObject" OwnerName="SRK" Type="ParamSet">
								<Methanol-StabilityTestOption OwnerType="CompListObject" OwnerName="SRK" Type="Param">
									<Value>False</Value>
									<ValueName>Methanol-StabilityTestOption</ValueName>
									<ValueType>Boolean</ValueType>
									<Status>Specified</Status>
								</Methanol-StabilityTestOption>
							</StabTestItem>
							<StabTestItem OwnerType="CompListObject" OwnerName="SRK" Type="ParamSet">
								<CO-StabilityTestOption OwnerType="CompListObject" OwnerName="SRK" Type="Param">
									<Value>False</Value>
									<ValueName>CO-StabilityTestOption</ValueName>
									<ValueType>Boolean</ValueType>
									<Status>Specified</Status>
								</CO-StabilityTestOption>
							</StabTestItem>
							<StabTestItem OwnerType="CompListObject" OwnerName="SRK" Type="ParamSet">
								<Hydrogen-StabilityTestOption OwnerType="CompListObject" OwnerName="SRK" Type="Param">
									<Value>False</Value>
									<ValueName>Hydrogen-StabilityTestOption</ValueName>
									<ValueType>Boolean</ValueType>
									<Status>Specified</Status>
								</Hydrogen-StabilityTestOption>
							</StabTestItem>
							<StabTestItem OwnerType="CompListObject" OwnerName="SRK" Type="ParamSet">
								<Nitrogen-StabilityTestOption OwnerType="CompListObject" OwnerName="SRK" Type="Param">
									<Value>False</Value>
									<ValueName>Nitrogen-StabilityTestOption</ValueName>
									<ValueType>Boolean</ValueType>
									<Status>Specified</Status>
								</Nitrogen-StabilityTestOption>
							</StabTestItem>
							<StabTestItem OwnerType="CompListObject" OwnerName="SRK" Type="ParamSet">
								<H2S-StabilityTestOption OwnerType="CompListObject" OwnerName="SRK" Type="Param">
									<Value>False</Value>
									<ValueName>H2S-StabilityTestOption</ValueName>
									<ValueType>Boolean</ValueType>
									<Status>Specified</Status>
								</H2S-StabilityTestOption>
							</StabTestItem>
							<StabTestItem OwnerType="CompListObject" OwnerName="SRK" Type="ParamSet">
								<Oxygen-StabilityTestOption OwnerType="CompListObject" OwnerName="SRK" Type="Param">
									<Value>False</Value>
									<ValueName>Oxygen-StabilityTestOption</ValueName>
									<ValueType>Boolean</ValueType>
									<Status>Specified</Status>
								</Oxygen-StabilityTestOption>
							</StabTestItem>
							<StabTestItem OwnerType="CompListObject" OwnerName="SRK" Type="ParamSet">
								<CO2-StabilityTestOption OwnerType="CompListObject" OwnerName="SRK" Type="Param">
									<Value>False</Value>
									<ValueName>CO2-StabilityTestOption</ValueName>
									<ValueType>Boolean</ValueType>
									<Status>Specified</Status>
								</CO2-StabilityTestOption>
							</StabTestItem>
							<StabTestItem OwnerType="CompListObject" OwnerName="SRK" Type="ParamSet">
								<H2O-StabilityTestOption OwnerType="CompListObject" OwnerName="SRK" Type="Param">
									<Value>True</Value>
									<ValueName>H2O-StabilityTestOption</ValueName>
									<ValueType>Boolean</ValueType>
									<Status>Specified</Status>
								</H2O-StabilityTestOption>
							</StabTestItem>
							<StabTestItem OwnerType="CompListObject" OwnerName="SRK" Type="ParamSet">
								<Benzene-StabilityTestOption OwnerType="CompListObject" OwnerName="SRK" Type="Param">
									<Value>False</Value>
									<ValueName>Benzene-StabilityTestOption</ValueName>
									<ValueType>Boolean</ValueType>
									<Status>Specified</Status>
								</Benzene-StabilityTestOption>
							</StabTestItem>
							<StabTestItem OwnerType="CompListObject" OwnerName="SRK" Type="ParamSet">
								<Ethylene-StabilityTestOption OwnerType="CompListObject" OwnerName="SRK" Type="Param">
									<Value>False</Value>
									<ValueName>Ethylene-StabilityTestOption</ValueName>
									<ValueType>Boolean</ValueType>
									<Status>Specified</Status>
								</Ethylene-StabilityTestOption>
							</StabTestItem>
						</StabTestData>
						<DensityCalculationOption OwnerType="CompListObject" OwnerName="SRK" Type="Param">
							<Value>0</Value>
							<ValueType>Real</ValueType>
							<Status>Specified</Status>
						</DensityCalculationOption>
						<SurfaceTensionCalculationOption OwnerType="CompListObject" OwnerName="SRK" Type="Param">
							<Value>0</Value>
							<ValueType>Real</ValueType>
							<Status>Specified</Status>
						</SurfaceTensionCalculationOption>
						<ThermalConductOption OwnerType="CompListObject" OwnerName="SRK" Type="Param">
							<Value>0</Value>
							<ValueType>Real</ValueType>
							<Status>Specified</Status>
						</ThermalConductOption>
						<TreatmentofInteractionCoefficients OwnerType="CompListObject" OwnerName="SRK" Type="Param">
							<Value>False</Value>
							<ValueName>TreatmentofInteractionCoefficients</ValueName>
							<ValueType>Boolean</ValueType>
							<Status>Specified</Status>
						</TreatmentofInteractionCoefficients>
						<UseEOSLiquidDensity OwnerType="CompListObject" OwnerName="SRK" Type="Param">
							<Value>False</Value>
							<ValueName>UseEOSLiquidDensity</ValueName>
							<ValueType>Boolean</ValueType>
							<Status>Specified</Status>
						</UseEOSLiquidDensity>
						<SmoothLiquidDensity OwnerType="CompListObject" OwnerName="SRK" Type="Param">
							<Value>True</Value>
							<ValueName>SmoothLiquidDensity</ValueName>
							<ValueType>Boolean</ValueType>
							<Status>Specified</Status>
						</SmoothLiquidDensity>
						<ModifyH2CriticalProperties OwnerType="CompListObject" OwnerName="SRK" Type="Param">
							<Value>True</Value>
							<ValueName>ModifyH2CriticalProperties</ValueName>
							<ValueType>Boolean</ValueType>
							<Status>Specified</Status>
						</ModifyH2CriticalProperties>
						<UseWaterGasKij OwnerType="CompListObject" OwnerName="SRK" Type="Param">
							<Value>False</Value>
							<ValueName>UseWaterGasKij</ValueName>
							<ValueType>Boolean</ValueType>
							<Status>Specified</Status>
						</UseWaterGasKij>
						<PhaseIdentification OwnerType="CompListObject" OwnerName="SRK" Type="Param">
							<Value>Default</Value>
							<ValueName>PhaseIdentification</ValueName>
							<ValueType>Text</ValueType>
							<Status>Specified</Status>
						</PhaseIdentification>
						<DenseTuningOptions OwnerType="CompListObject" OwnerName="SRK" Type="Param">
							<Value>Default</Value>
							<ValueName>DenseTuningOptions</ValueName>
							<ValueType>Text</ValueType>
							<Status>Specified</Status>
						</DenseTuningOptions>
						<DenseTuningValue OwnerType="CompListObject" OwnerName="SRK" Type="Param">
							<Value>1</Value>
							<ValueType>Real</ValueType>
							<Status>Specified</Status>
						</DenseTuningValue>
						<EOSRootSearchOptions OwnerType="CompListObject" OwnerName="SRK" Type="Param">
							<Value>Cubic EOS Analytical Method</Value>
							<ValueName>EOSRootSearchOptions</ValueName>
							<ValueType>Text</ValueType>
							<Status>Specified</Status>
						</EOSRootSearchOptions>
						<HysysOptions OwnerType="CompListObject" OwnerName="SRK" Type="Param">
							<Value>HYSYS</Value>
							<ValueName>HysysOptions</ValueName>
							<ValueType>Text</ValueType>
							<Status>Specified</Status>
						</HysysOptions>
						<DensityOptions OwnerType="CompListObject" OwnerName="SRK" Type="Param">
							<Value>Costald</Value>
							<ValueName>DensityOptions</ValueName>
							<ValueType>Text</ValueType>
							<Status>Specified</Status>
						</DensityOptions>
						<ModifyTcAndPcOptions OwnerType="CompListObject" OwnerName="SRK" Type="Param">
							<Value>Modify Tc, Pc for H2, He</Value>
							<ValueName>ModifyTcAndPcOptions</ValueName>
							<ValueType>Text</ValueType>
							<Status>Specified</Status>
						</ModifyTcAndPcOptions>
						<UseWaterGasKijMatrix OwnerType="CompListObject" OwnerName="SRK" Type="Param">
							<Value>Do Not Use Water Gas Kij</Value>
							<ValueName>UseWaterGasKijMatrix</ValueName>
							<ValueType>Text</ValueType>
							<Status>Specified</Status>
						</UseWaterGasKijMatrix>
						<ViscosityOptions OwnerType="CompListObject" OwnerName="SRK" Type="Param">
							<Value>Indexed Viscosity</Value>
							<ValueName>ViscosityOptions</ValueName>
							<ValueType>Text</ValueType>
							<Status>Specified</Status>
						</ViscosityOptions>
						<DefaultOptions OwnerType="CompListObject" OwnerName="SRK" Type="Param">
							<Value>COSTALD</Value>
							<ValueName>DefaultOptions</ValueName>
							<ValueType>Text</ValueType>
							<Status>Specified</Status>
						</DefaultOptions>
						<CostalOptions OwnerType="CompListObject" OwnerName="SRK" Type="Param">
							<Value>Chueh-Prausnitz Eq.</Value>
							<ValueName>CostalOptions</ValueName>
							<ValueType>Text</ValueType>
							<Status>Specified</Status>
						</CostalOptions>
						<PrPkgOptionsMatrix OwnerType="CompListObject" OwnerName="SRK" Type="Param">
							<Value>3</Value>
							<ValueName>PrPkgOptionsMatrix</ValueName>
							<ValueType>Text</ValueType>
							<Status>Specified</Status>
						</PrPkgOptionsMatrix>
						<GlycolVaporEnthalpySelection OwnerType="CompListObject" OwnerName="SRK" Type="Param">
							<Value>Property Package EOS</Value>
							<ValueName>GlycolVaporEnthalpySelection</ValueName>
							<ValueType>Text</ValueType>
							<Status>Specified</Status>
						</GlycolVaporEnthalpySelection>
						<GlycolEnthalpySelection OwnerType="CompListObject" OwnerName="SRK" Type="Param">
							<Value>Property Package EOS</Value>
							<ValueName>GlycolEnthalpySelection</ValueName>
							<ValueType>Text</ValueType>
							<Status>Specified</Status>
						</GlycolEnthalpySelection>
						<UseModifiedElyHanleyViscosity OwnerType="CompListObject" OwnerName="SRK" Type="Param">
							<Value>False</Value>
							<ValueName>UseModifiedElyHanleyViscosity</ValueName>
							<ValueType>Boolean</ValueType>
							<Status>Specified</Status>
						</UseModifiedElyHanleyViscosity>
						<SmoothWaterAlpha OwnerType="CompListObject" OwnerName="SRK" Type="Param">
							<Value>False</Value>
							<ValueName>SmoothWaterAlpha</ValueName>
							<ValueType>Boolean</ValueType>
							<Status>Specified</Status>
						</SmoothWaterAlpha>
					</PropertyPackage>
					<EstimationMethod OwnerType="CompListObject" OwnerName="SRK" Type="Param">
						<Value>UNIFAC VLE</Value>
						<ValueName>EstimationMethod</ValueName>
						<ValueType>Text</ValueType>
						<Status>Specified</Status>
					</EstimationMethod>
					<TryIOFlashFirst OwnerType="CompListObject" OwnerName="SRK" Type="Param">
						<Value>False</Value>
						<ValueName>TryIOFlashFirst</ValueName>
						<ValueType>Boolean</ValueType>
						<Status>Specified</Status>
					</TryIOFlashFirst>
					<UseMultiPhaseFlash OwnerType="CompListObject" OwnerName="SRK" Type="Param">
						<Value>False</Value>
						<ValueName>UseMultiPhaseFlash</ValueName>
						<ValueType>Boolean</ValueType>
						<Status>Specified</Status>
					</UseMultiPhaseFlash>
					<FPStabilityTest OwnerType="CompListObject" OwnerName="SRK" Type="ParamSet">
						<PhasesToInitiateTest OwnerType="CompListObject" OwnerName="SRK" Type="ParamSet">
							<Deleted OwnerType="CompListObject" OwnerName="SRK" Type="Param">
								<Value>True</Value>
								<ValueName>Deleted</ValueName>
								<ValueType>Boolean</ValueType>
								<Status>Specified</Status>
							</Deleted>
							<AverageOfExisting OwnerType="CompListObject" OwnerName="SRK" Type="Param">
								<Value>False</Value>
								<ValueName>AverageOfExisting</ValueName>
								<ValueType>Boolean</ValueType>
								<Status>Specified</Status>
							</AverageOfExisting>
							<IdealGas OwnerType="CompListObject" OwnerName="SRK" Type="Param">
								<Value>False</Value>
								<ValueName>IdealGas</ValueName>
								<ValueType>Boolean</ValueType>
								<Status>Specified</Status>
							</IdealGas>
							<WilsonsEquation OwnerType="CompListObject" OwnerName="SRK" Type="Param">
								<Value>True</Value>
								<ValueName>WilsonsEquation</ValueName>
								<ValueType>Boolean</ValueType>
								<Status>Specified</Status>
							</WilsonsEquation>
						</PhasesToInitiateTest>
						<MaximumStagesAllowed OwnerType="CompListObject" OwnerName="SRK" Type="Param">
							<Value>3</Value>
							<ValueType>Real</ValueType>
							<Status>Specified</Status>
						</MaximumStagesAllowed>
						<StabilityTestMethod OwnerType="CompListObject" OwnerName="SRK" Type="Param">
							<Value>Low Level</Value>
							<ValueName>StabilityTestMethod</ValueName>
							<ValueType>Text</ValueType>
							<Status>Specified</Status>
						</StabilityTestMethod>
						<CompsToInitiateTest OwnerType="CompListObject" OwnerName="SRK" Type="ArraySet">
							<Set OwnerName="CompsToInitiateTest">								<Component>Methane</Component>
								<Initiator>0</Initiator>
							</Set>
							<Set OwnerName="CompsToInitiateTest">								<Component>diM-Ether</Component>
								<Initiator>0</Initiator>
							</Set>
							<Set OwnerName="CompsToInitiateTest">								<Component>Methanol</Component>
								<Initiator>0</Initiator>
							</Set>
							<Set OwnerName="CompsToInitiateTest">								<Component>CO</Component>
								<Initiator>0</Initiator>
							</Set>
							<Set OwnerName="CompsToInitiateTest">								<Component>Hydrogen</Component>
								<Initiator>0</Initiator>
							</Set>
							<Set OwnerName="CompsToInitiateTest">								<Component>Nitrogen</Component>
								<Initiator>0</Initiator>
							</Set>
							<Set OwnerName="CompsToInitiateTest">								<Component>H2S</Component>
								<Initiator>0</Initiator>
							</Set>
							<Set OwnerName="CompsToInitiateTest">								<Component>Oxygen</Component>
								<Initiator>0</Initiator>
							</Set>
							<Set OwnerName="CompsToInitiateTest">								<Component>CO2</Component>
								<Initiator>0</Initiator>
							</Set>
							<Set OwnerName="CompsToInitiateTest">								<Component>H2O</Component>
								<Initiator>0</Initiator>
							</Set>
							<Set OwnerName="CompsToInitiateTest">								<Component>Benzene</Component>
								<Initiator>0</Initiator>
							</Set>
							<Set OwnerName="CompsToInitiateTest">								<Component>Ethylene</Component>
								<Initiator>0</Initiator>
							</Set>
						</CompsToInitiateTest>
					</FPStabilityTest>
					<FPPhaseOrder OwnerType="CompListObject" OwnerName="SRK" Type="ParamSet">
						<PhaseSortMethod OwnerType="CompListObject" OwnerName="SRK" Type="Param">
							<Value>Use Phase Type and Density</Value>
							<ValueName>PhaseSortMethod</ValueName>
							<ValueType>Text</ValueType>
							<Status>Specified</Status>
						</PhaseSortMethod>
					</FPPhaseOrder>
					<AqueousPhaseCriteria OwnerType="CompListObject" OwnerName="SRK" Type="Param">
						<Value>New Criteria</Value>
						<ValueName>AqueousPhaseCriteria</ValueName>
						<ValueType>Text</ValueType>
						<Status>Specified</Status>
					</AqueousPhaseCriteria>
					<afamGUID OwnerType="CompListObject" OwnerName="SRK" Type="Param">
						<Value>02e08f9e-0b5b-48cf-b3b1-f1193955388a</Value>
						<ValueName>afamGUID</ValueName>
						<ValueType>Text</ValueType>
						<Status>Specified</Status>
					</afamGUID>
					<APFlashValidPhases OwnerType="CompListObject" OwnerName="SRK" Type="Param">
						<Value>Vapor-Liquid-Liquid</Value>
						<ValueName>APFlashValidPhases</ValueName>
						<ValueType>Text</ValueType>
						<Status>Specified</Status>
					</APFlashValidPhases>
					<APFlashConvAlgorithm OwnerType="CompListObject" OwnerName="SRK" Type="Param">
						<Value>Inside-Out</Value>
						<ValueName>APFlashConvAlgorithm</ValueName>
						<ValueType>Text</ValueType>
						<Status>Specified</Status>
					</APFlashConvAlgorithm>
					<APFlashDiagnostics OwnerType="CompListObject" OwnerName="SRK" Type="Param">
						<Value>No Diagnostic Information</Value>
						<ValueName>APFlashDiagnostics</ValueName>
						<ValueType>Text</ValueType>
						<Status>Specified</Status>
					</APFlashDiagnostics>
					<APFlashMaxIterations OwnerType="CompListObject" OwnerName="SRK" Type="Param">
						<Value>100</Value>
						<ValueType>Real</ValueType>
						<Status>Specified</Status>
					</APFlashMaxIterations>
					<APFlashIterationTol OwnerType="CompListObject" OwnerName="SRK" Type="Param">
						<Value>0.0001</Value>
						<ValueType>Real</ValueType>
						<Status>Specified</Status>
					</APFlashIterationTol>
					<APFlashLowerTempLimit OwnerType="CompListObject" OwnerName="SRK" Type="Param">
						<Value>-263.15</Value>
						<ValueType>Real</ValueType>
						<Status>Specified</Status>
					</APFlashLowerTempLimit>
					<APFlashUpperTempLimit OwnerType="CompListObject" OwnerName="SRK" Type="Param">
						<Value>9726.85</Value>
						<ValueType>Real</ValueType>
						<Status>Specified</Status>
					</APFlashUpperTempLimit>
					<APFlashLowerPresLimit OwnerType="CompListObject" OwnerName="SRK" Type="Param">
						<Value>0</Value>
						<ValueType>Real</ValueType>
						<Status>Specified</Status>
					</APFlashLowerPresLimit>
					<APFlashUpperPresLimit OwnerType="CompListObject" OwnerName="SRK" Type="Param">
						<Value>10000000</Value>
						<ValueType>Real</ValueType>
						<Status>Specified</Status>
					</APFlashUpperPresLimit>
					<APFlashRetention OwnerType="CompListObject" OwnerName="SRK" Type="Param">
						<Value>True</Value>
						<ValueName>APFlashRetention</ValueName>
						<ValueType>Boolean</ValueType>
						<Status>Specified</Status>
					</APFlashRetention>
				</FluidPackageData>
			</FluidPackage>
			<FluidPackage OwnerType="FluidPkgMgrObject" OwnerName="" Type="ParamSet">
				<FluidPackageName OwnerType="FluidPkgMgrObject" OwnerName="" Type="Param">
					<Value>SRK+NRTL</Value>
					<ValueName>FluidPackageName</ValueName>
					<ValueType>Text</ValueType>
					<Status>Specified</Status>
				</FluidPackageName>
				<FluidPackageType OwnerType="FluidPkgMgrObject" OwnerName="" Type="Param">
					<Value>NrtlObject</Value>
					<ValueName>FluidPackageType</ValueName>
					<ValueType>Text</ValueType>
					<Status>Specified</Status>
				</FluidPackageType>
				<ComponentList OwnerType="FluidPkgMgrObject" OwnerName="" Type="Param">
					<Value>SRK+NRTL</Value>
					<ValueName>ComponentList</ValueName>
					<ValueType>Text</ValueType>
					<Status>Specified</Status>
				</ComponentList>
				<FluidPackageData OwnerType="FluidPkgMgrObject" OwnerName="" Type="ParamSet">
					<ReactionPackage OwnerType="CompListObject" OwnerName="SRK+NRTL" Type="ParamSet">
						<NumberOfRxnSets OwnerType="CompListObject" OwnerName="SRK+NRTL" Type="Param">
							<Value>4</Value>
							<ValueType>Real</ValueType>
							<Status>Specified</Status>
						</NumberOfRxnSets>
						<ReactionSet OwnerType="CompListObject" OwnerName="SRK+NRTL" Type="Param">
							<Value>DME_Thermo</Value>
							<ValueName>ReactionSet</ValueName>
							<ValueType>Text</ValueType>
							<Status>Specified</Status>
						</ReactionSet>
						<ReactionSet OwnerType="CompListObject" OwnerName="SRK+NRTL" Type="Param">
							<Value>BisFed</Value>
							<ValueName>ReactionSet</ValueName>
							<ValueType>Text</ValueType>
							<Status>Specified</Status>
						</ReactionSet>
						<ReactionSet OwnerType="CompListObject" OwnerName="SRK+NRTL" Type="Param">
							<Value>combustion</Value>
							<ValueName>ReactionSet</ValueName>
							<ValueType>Text</ValueType>
							<Status>Specified</Status>
						</ReactionSet>
						<ReactionSet OwnerType="CompListObject" OwnerName="SRK+NRTL" Type="Param">
							<Value>bercic-levec</Value>
							<ValueName>ReactionSet</ValueName>
							<ValueType>Text</ValueType>
							<Status>Specified</Status>
						</ReactionSet>
					</ReactionPackage>
					<PropertyPackage OwnerType="CompListObject" OwnerName="SRK+NRTL" Type="ParamSet">
						<FPSetup OwnerType="CompListObject" OwnerName="SRK+NRTL" Type="ParamSet">
							<VapourModel OwnerType="CompListObject" OwnerName="SRK+NRTL" Type="Param">
								<Value>SRK</Value>
								<ValueName>VapourModel</ValueName>
								<ValueType>Text</ValueType>
								<Status>Specified</Status>
							</VapourModel>
							<UNIFACEstimationTemp OwnerType="CompListObject" OwnerName="SRK+NRTL" Type="Param">
								<Value>25</Value>
								<ValueType>Real</ValueType>
								<Status>Specified</Status>
							</UNIFACEstimationTemp>
							<UsePoyntingCorrection OwnerType="CompListObject" OwnerName="SRK+NRTL" Type="Param">
								<Value>True</Value>
								<ValueName>UsePoyntingCorrection</ValueName>
								<ValueType>Boolean</ValueType>
								<Status>Specified</Status>
							</UsePoyntingCorrection>
							<PropPackage OwnerType="CompListObject" OwnerName="SRK+NRTL" Type="Param">
								<Value>NRTL</Value>
								<ValueName>PropPackage</ValueName>
								<ValueType>Text</ValueType>
								<Status>Specified</Status>
							</PropPackage>
							<BinaryCoefficients OwnerType="CompListObject" OwnerName="SRK+NRTL" Type="ParamSet">
								<Aij OwnerType="CompListObject" OwnerName="SRK+NRTL" Type="ParamSet">
									<Column OwnerType="CompListObject" OwnerName="SRK+NRTL" Type="ParamSet">
										<Component OwnerType="CompListObject" OwnerName="SRK+NRTL" Type="Param">
											<Value>Methane</Value>
											<ValueName>Component</ValueName>
											<ValueType>Text</ValueType>
											<Status>Specified</Status>
										</Component>
										<diM-Ether OwnerType="CompListObject" OwnerName="SRK+NRTL" Type="Param">
											<Value>-2.05616593</Value>
											<ValueType>Real</ValueType>
											<Status>Specified</Status>
										</diM-Ether>
										<Methanol OwnerType="CompListObject" OwnerName="SRK+NRTL" Type="Param">
											<Value>-2.05616593</Value>
											<ValueType>Real</ValueType>
											<Status>Specified</Status>
										</Methanol>
										<CO OwnerType="CompListObject" OwnerName="SRK+NRTL" Type="Param">
											<Value>1e-29</Value>
											<ValueType>Real</ValueType>
											<Status>Specified</Status>
										</CO>
										<Hydrogen OwnerType="CompListObject" OwnerName="SRK+NRTL" Type="Param">
											<Value>1e-29</Value>
											<ValueType>Real</ValueType>
											<Status>Specified</Status>
										</Hydrogen>
										<Nitrogen OwnerType="CompListObject" OwnerName="SRK+NRTL" Type="Param">
											<Value>1e-29</Value>
											<ValueType>Real</ValueType>
											<Status>Specified</Status>
										</Nitrogen>
										<H2S OwnerType="CompListObject" OwnerName="SRK+NRTL" Type="Param">
											<Value>1e-29</Value>
											<ValueType>Real</ValueType>
											<Status>Specified</Status>
										</H2S>
										<Oxygen OwnerType="CompListObject" OwnerName="SRK+NRTL" Type="Param">
											<Value>1e-29</Value>
											<ValueType>Real</ValueType>
											<Status>Specified</Status>
										</Oxygen>
										<CO2 OwnerType="CompListObject" OwnerName="SRK+NRTL" Type="Param">
											<Value>1e-29</Value>
											<ValueType>Real</ValueType>
											<Status>Specified</Status>
										</CO2>
										<H2O OwnerType="CompListObject" OwnerName="SRK+NRTL" Type="Param">
											<Value>-142.233505</Value>
											<ValueType>Real</ValueType>
											<Status>Specified</Status>
										</H2O>
									</Column>
									<Column OwnerType="CompListObject" OwnerName="SRK+NRTL" Type="ParamSet">
										<Component OwnerType="CompListObject" OwnerName="SRK+NRTL" Type="Param">
											<Value>diM-Ether</Value>
											<ValueName>Component</ValueName>
											<ValueType>Text</ValueType>
											<Status>Specified</Status>
										</Component>
										<Methane OwnerType="CompListObject" OwnerName="SRK+NRTL" Type="Param">
											<Value>-287.330383</Value>
											<ValueType>Real</ValueType>
											<Status>Specified</Status>
										</Methane>
										<CO OwnerType="CompListObject" OwnerName="SRK+NRTL" Type="Param">
											<Value>967.521606</Value>
											<ValueType>Real</ValueType>
											<Status>Specified</Status>
										</CO>
										<Hydrogen OwnerType="CompListObject" OwnerName="SRK+NRTL" Type="Param">
											<Value>481.848114</Value>
											<ValueType>Real</ValueType>
											<Status>Specified</Status>
										</Hydrogen>
										<Nitrogen OwnerType="CompListObject" OwnerName="SRK+NRTL" Type="Param">
											<Value>-400.259247</Value>
											<ValueType>Real</ValueType>
											<Status>Specified</Status>
										</Nitrogen>
										<H2S OwnerType="CompListObject" OwnerName="SRK+NRTL" Type="Param">
											<Value>-2943.1687</Value>
											<ValueType>Real</ValueType>
											<Status>Specified</Status>
										</H2S>
										<Oxygen OwnerType="CompListObject" OwnerName="SRK+NRTL" Type="Param">
											<Value>1288.68701</Value>
											<ValueType>Real</ValueType>
											<Status>Specified</Status>
										</Oxygen>
										<CO2 OwnerType="CompListObject" OwnerName="SRK+NRTL" Type="Param">
											<Value>-3985.74756</Value>
											<ValueType>Real</ValueType>
											<Status>Specified</Status>
										</CO2>
									</Column>
									<Column OwnerType="CompListObject" OwnerName="SRK+NRTL" Type="ParamSet">
										<Component OwnerType="CompListObject" OwnerName="SRK+NRTL" Type="Param">
											<Value>Methanol</Value>
											<ValueName>Component</ValueName>
											<ValueType>Text</ValueType>
											<Status>Specified</Status>
										</Component>
										<Methane OwnerType="CompListObject" OwnerName="SRK+NRTL" Type="Param">
											<Value>646.547058</Value>
											<ValueType>Real</ValueType>
											<Status>Specified</Status>
										</Methane>
										<CO OwnerType="CompListObject" OwnerName="SRK+NRTL" Type="Param">
											<Value>-4.05212402</Value>
											<ValueType>Real</ValueType>
											<Status>Specified</Status>
										</CO>
										<Hydrogen OwnerType="CompListObject" OwnerName="SRK+NRTL" Type="Param">
											<Value>2.60549402</Value>
											<ValueType>Real</ValueType>
											<Status>Specified</Status>
										</Hydrogen>
										<Nitrogen OwnerType="CompListObject" OwnerName="SRK+NRTL" Type="Param">
											<Value>1518.72253</Value>
											<ValueType>Real</ValueType>
											<Status>Specified</Status>
										</Nitrogen>
										<H2S OwnerType="CompListObject" OwnerName="SRK+NRTL" Type="Param">
											<Value>-2501.62134</Value>
											<ValueType>Real</ValueType>
											<Status>Specified</Status>
										</H2S>
										<Oxygen OwnerType="CompListObject" OwnerName="SRK+NRTL" Type="Param">
											<Value>2570.18335</Value>
											<ValueType>Real</ValueType>
											<Status>Specified</Status>
										</Oxygen>
										<CO2 OwnerType="CompListObject" OwnerName="SRK+NRTL" Type="Param">
											<Value>-3094.80859</Value>
											<ValueType>Real</ValueType>
											<Status>Specified</Status>
										</CO2>
										<H2O OwnerType="CompListObject" OwnerName="SRK+NRTL" Type="Param">
[truncated: 6,908,126 more chars]
